# Supplementary material for: Time intervals in the pathway to diagnosis and treatment of patients with breast and gynecological cancer
Source: Front Med (Lausanne). 2025 Oct 17;12:1655888. doi: 10.3389/fmed.2025.1655888 (PMC12575329; doi:10.3389/fmed.2025.1655888)
Supplement: Supplementary file 1 [file Table_1.XLSX]

## Sheet: BASEDATOS
NUMERO	CRIBADO	LUGARCON	AÑODX	DERIAP	INT_PACIENTE	INT_MEDICO	T_PC_R	INT_APRIMARIA	T_D_CE	INT_DIAGNOSTICO	T_C_T	IAH	INT_TRATAMIENTO	INT_TOTAL	TIPOTU	ESTADIO_T	ESTADIO_N	ESTADIO_M	ANTECFAM1	ANTECFAM2	ANTECFAM3	ANTECFAMOTROSTUM	ANTEFAMPRIGRA2	ANTEFAMSEGGRA2	SINANTECFAMCAMAMA2	PETICIÓN_PC	QUE_PRUEBA1	QUE_PRUEBA2	EDAD	EXITUS	T_C_EX	PRIMSIN1	PRIMSIN2	PRIMSIN3	PRIMSINVULVA	PRIMSINOVARIAN	PRIMSINCERVIX	PRIMSINENDO	SINPRESMAMA	LUGARCONSULTA	DERIVAHOSP	DERIRXCIR	LUGARDERI	PRIORIDAD	NUMVISITPRIMDIAG	SEGPROCRIMA	SEGPROCRICR	SEGPROCRICE	PRO1
1	2	1	2016	1	7			0	20	30	93	93	63	100	3	2	0	0					0			2			87	2		11					1		2	1	1	2	2	2	3	1	1	1	686
2	2	1	2014	2	180	0	17		73	75	125		50	305	1	4	1	0				3	0	0	1	1	1		68	2		1	0	0					1	1	1	2	1	1	1	1	1	1	686
3	2	1	2014	2	365	0	5		5	23	60		37	425	1	3	3	1					0	0	1	1	1		64	1	380	1	0	0					1	1	1	2	1	2	1	2	2	2
4	2	1	2017	2	10	0	3		20	30	127		97	137	1	1	0	0					0	0	1	1	1	2	40	2		2	0	0					2	1	1	2	1	2	1	2	2	2
5	2	1	2015	1	7	0	75	90	37	140	179	89	39	186	1	1	1	0					0	0	1	1	1		66	2		3	0	0					2	1	1	2	1	2	3	1	2	2	795
6	2	1	2020	2	10	0	32		35	35	65		30	75	1	1	1	0	1				1	0	0	1	1		46	2		1	0	0					1	1	1	1	1	2	1	1	1	2	1286
7	2	1	2019	2	15	0	6		28	23	87		64	102	1	1	0	0	3			1	0	1	0	1	1		64	2		1	0	0					1	1	1	1	1	2	1	1	1	1	1285
8	2	1	2023	2	8	0	14		57	28	131		103	139	1	1	0	0	1				1	0	0	1	2		34	2		1	0	0					1	1	1	1	1	2	2	2	2	1
9	2	1	2014	1	7	0	7	0	17	23	45	45	22	52	1	1	0	0	1	3		1	1	1	0	1	2		42	1	3285	1	0	0					1	1	1	2	1	2	1	2	1	2	686
10	2	1	2016	2	30	0	45		77	108	150		42	180	1	1	0	0					0	0	1	1	1		39	2		1	0	0					1	1	1	1	1	2	2	2	2	1	1293
11	2	1	2017	2	14	0	7		18	15	43		28	57	1	1	0	0	3	3			0	1	0	1	2		35	2		1	0	0					1	1	1	1	1	2	1	2	2	1
12	2	1	2018	2	18	0	25		42	42	92		50	110	1	3	3	0					0	0	1	1	2		37	1	1600	3	0	0					2	1	1	1	1	2	1	2	2	2
13	2	1	2016	2	2	0	13		29	40	160		120	162	1	2	0	0					0	0	1	1	1		58	2		1	0	0					1	1	1	1	1	2	2	1	1	1	686
14	2	1	2019	1	60	0	8	67	90	150	248	181	98	308	1	2	0	0					0	0	1	1	1		43	2		1	0	0					1	1	1	2	1	2	2	2	2	2
15	2	1	2014	2	20	0	12		26	31	80		49	100	1	2	1	0	3			3	0	1	0	1	1		45	2		1	0	0					1	1	1	1	1	2	2	1	2	1
16	2	1	2014	1		0	7	0	19	30	70	70	40		1	2	0	0	1	3	3		1	1	0	1	1		56	2		1	0	0					1	1	1	2	1	2	1	1	1	1
17	2	1	2019	2	7	0	27		40	45	120		75	127	1	2	1	0				1	0	0	1	1	1		80	2		1	0	0					1	1	1	1	1	2	2	1	1	2	686
18	2	1	2022	2	365	0	25		35	44	142		98	507	1	2	1	0					0	0	1	1	1		91	2		1	0	0					1	1	1	1	1	2	2	1	1	1	1281
19	2	1	2018	2	30	0	22		46	55	88		33	118	1	3	3	0	3			2	0	1	0	1	1		64	1	895	1	0	0					1	1	1	1	1	2	2	1	1	2	686
20	2	1	2014	2	30	0	15		16	28	62		34	92	1	1	0	0				1	0	0	1	1	1		62	2		2	0	0					2	1	1	1	1	2	1	1	2	1	686
21	2	1	2020	2	20	0	10		62	80	88		8	108	1	1	2	0	1				1	0	0	1	2		38	2		1	0	0					1	1	1	1	1	2	1		1
22	2	1	2014	1	4			0	25	45	53	53	8	57	1	2	3	0					0	0	1	2			43	2		1	0	0					1	1	1	2	1	2	1	2	1		799
23	2	1	2018	2	30	0	15		29	22	67		45	97	1	2	1	0					0	0	1	1	1		75	2		1	0	0					1	1	1	1	1	2	1	1	2	1
24	2	1	2019	2	5	0	9		5	16	30		14	35	1	1	0	0	3			3	0	1	0	1	1		50	2		4	0	0					2	1	1	1	1	2	1	1	1	2	1286
25	2	1	2016	2	145	0	7		19	20	32		12	177	1	2	0	0	3				0	1	0	1	1		69	2		1	0	0					1	1	1	1	1	2	1	2	2	2
26	2	1	2021	2	7	0	50		40	75	122		47	129	1	1	0	0					0	0	1	1	1		74	2		1	0	0					1	1	1	1	1	2	1	1	2	1
27	2	1	2022	2	7	0	21		34	25	63		38	70	2	1	0	0	1				1	0	0	1	1		49	2		11						1	2	1	1	1	1	2	1	1	1	2
28	2	1	2014	2	5	0	3		28	21	64		43	69	1	1	0	0	2			1	0	0	0	1	1		77	2		1	0	0					1	1	1	1	1	2	2	1	1	1	686
29	2	1	2014	2	365	0	13		30	26	75		49	440	1	3	3	1	2				0	0	0	1	1		60	2		1	0	0					1	1	1	1	1	2	2	2	2	2	1293
30	2	1	2020	2	30	0	15		18	30	67		37	97	1	3	1	0	1	3	3		1	1	0	1	1		42	2		1	4	0					1	1	1	1	1	2	1		1
31	2	1	2014	2	5	0	5		15	15	48		33	53	1	2	1	0					0	0	1	1	2		31	2		1	0	0					1	1	1	1	1	2	1		1
32	2	1	2014	1	10	0	2	3	3	24	64	61	40	74	1	1	1	0	3	3	3		0	1	0	1	1		45	2		1	0	0					1	1	1	2	1	2	1	1	1	2
33	2	1	2014	1	1	0	5	6	2	16	100	94	84	101	1	1	0	0					0	0	1	1	1		38	2		1	0	0					1	1	1	2	1	2	2		1
34	2	1	2019	2	5	0	16		37	50	105		55	110	1	1	0	0	1			1	1	0	0	1	2		53	2		1	0	0					1	1	1	1	1	2	1	1	1	1	888
35	2	1	2019	1	10	0	11	12	18	73	120	108	47	130	1	1	0	0	3	3		1	0	1	0	1	1		49	2		4	0	0					2	1	1	2	1	2	2	1	1	2
36	2	1	2014	1	5	0	8	9	110	117	150	141	33	155	1	2	2	0					0	0	1	1	1		45	2		1	0	0					1	1	1	2	1	1	2	2	1
37	2	1	2018	2	180	0	62		37	75	120		45	300	1	3	3	0					0	0	1	1	1		75	2		1	0	0					1	1	1	1	1	2	1	2	2	2	686
38	2	1	2018	2	45	0	47		28	63	100		37	145	1	2	1	0					0	0	1	1	1		43	2		1	0	0					1	1	1	1	1	2	1	2	2	2	686
39	2	1	2014	1	7	0	3	5	45	21	75	70	54	82	1	1	1	0					0	0	1	1	2		32	2		1	0	0					1	1	1	2	1	2	1		2
40	2	1	2014	1	30	0	23	37	15	72	220	183	148	250	1	3	2	0	2	3	3		0	1	0	1	1		81	1	1335	4	0	0					2	1	1	2	1	2	2	2	2	2	686
41	2	1	2020	2	330	0	27		26	17	140		123	470	1	1	0	0				1	0	0	1	1	1		38	2		1	0	0					1	1	1	1	1	2	1		2
42	2	1	2018	2	21	0	8		35	18	56		38	77	1	2	2	0	1				1	0	0	1	1		41	2		1	0	0					1	1	1	1	1	2	1		2
43	2	1	2019	2	30	0	17		20	30	45		15	75	1	4	1	1	3			1	0	1	0	1	1		79	1	350	1	0	0					1	1	1	1	1	2	1	1	1	1	686
44	2	1	2022	2	30	0	38		45	56	82		26	112	1	2	1	0					0	0	1	1	1		92	2		1	4	0					1	1	1	1	1	2	1	2	2	2	686
45	2	1	2021	2	15	0	40		30	60	200		140	215	1	1	0	0					0	0	1	1	1		40	2		1	0	0					1	1	1	1	1	2	1		1
46	2	1	2015	2	7	0	50		32	65	140		75	147	1	1	1	0					0	0	1	1	1		50	2		1	0	0					1	1	1	1	1	2	1	1	1	2
47	2	1	2018	2	11	0	22		15	78	132		54	143	1	2	3	0					0	0	1	1	1		63	2		1	4	0					1	1	1	1	1	2	1	2	2	2	686
48	2	1	2023	2	9	0	10		45	27	69		42	78	1	2	0	0	1			1	1	0	0	1	1		37	2		1	0	0					1	1	1	1	1	2	1		1
49	2	1	2014	1	7	0	4	6	25	67	76	70	9	83	1	1	0	0	3				0	1	0	1	1		42	2		1	0	0					1	1	1	2	1	2	1		1
50	2	1	2017	2	6	0	40		30	60	85		25	91	1	3	3	0					0	0	1	1	1		41	2		1	0	0					1	1	1	1	1	2	1		1		1289
51	2	1	2014	2	15	0	20		33	37	62		25	77	1	4	3	1					0	0	1	1	1		83	1	380	4	0	0					2	1	1	1	1	2	1	1	1	1	686
52	2	1	2014	1	14	0	10	12	4	28	75	63	47	89	1	2	0	0	3	3	3	1	0	1	0	1	1		57	2		1	0	0					1	1	1	2	1	2	2	1	1	1	1290
53	2	1	2018	2		0	15		21	30	80		50		1	2	2	0					0	0	1	1	1		58	2		1	0	0					1	1	1	1	1	2	1	1	1	1	686
54	2	1	2014	2	10	0	5		6	16	40		24	50	1	2	0	0					0	0	1	1	1		63	2		1	0	0					1	1	1	1	1	2	1	1	1	1	686
55	2	1	2016	2	21	0	9		12	165	150		15	171	1	1	0	0					0	0	1	1	1		48	2		2	0	0					2	1	1	1	1	2	2		1
56	2	1	2014	1	7	0	5	8	18	24	53	45	29	60	1	2	1	0					0	0	1	1	1		47	2		1	0	0					1	1	1	2	1	2	1		1
57	2	1	2015	2	7	0	5		21	20	37		17	44	1	2	1	0				3	0	0	1	1	1		42	2		1	0	0					1	1	1	1	1	2	1		1
58	2	1	2016	1	8	0	2	5	30	15	40	35	25	48	1	2	0	0	1			3	1	0	0	1	1		52	2		1	0	0					1	1	1	1	1	2	1	1	1	2	1286
59	2	1	2018	2	4	0	14		45	45	75		30	79	1	3	1	0					0	0	1	1	1		48	2		1	0	0					1	1	1	1	1	2	1	1	1
60	2	1	2023	2	420	0	2		32	7	105		98	525	1	4	2	0					0	0	1	1	1		84	2		1	0	0					1	1	1	1	1	2	2	2	2	2
61	2	1	2018	1	10	0	15	20	30	38	60	40	22	70	1	2	1	0					0	0	1	1	1		85	2		1	0	0					1	1	1	2	1	2	2	2	2	2	1286
62	2	1	2021	2	30	0	110		21	124	160		36	190	1	2	0	0					0	0	1	1	1		68	2		1	0	0					1	1	1	1	1	2	1	1	1	1	686
63	2	1	2014	1	3	90	13	105	20	170	185	80	15	188	1	1	0	0	3				0	1	0	1	1		40	2		1	0	0					1	1	1	2	1	2	2			1
64	2	1	2014	2	3	0	2		5	15	37		22	40	1	1	0	0				1	0	0	1	1	1		50	2		1	0	0					1	1	1	1	1	2	1	1	2	1
65	2	1	2020	1	60	0	19	26	33	54	105	79	51	165	1	1	0	0	3				0	1	0	1	1		50	2		1	0	0					1	1	1	2	1	2	2	1	1	1
66	2	1	2014	2		0	14		26	32	67		35		1	2	0	0				1	0	0	1	1	1		50	2		1	0	0					1	1	1	1	1	2	1	1	2	1
67	2	1	2021	2	60	0	140		40	180	190		10	250	1	2	0	0	3			3	0	1	0	1	2		34	2		1	0	0					1	1	1	1	1	2	3			1
68	2	4	2019	2			3		20	15	157		142		1	2	0	0					0	0	1	1	4		80	1	545	5	0	0					2	4	2	1	1	2	0	1	1	2	686
69	2	1	2014	2		0	3		27	21	40		19		1	4	2	0					0	0	1	1	1		84	1	2555	1	0	0					1	1	1	1	1	2	1	2	2	2	686
70	2	1	2021	2	4	0	27		38	80	110		30	114	1	2	0	0					0	0	1	1	1		48	2		1	0	0					1	1	1	1	1	2	1			1
71	2	1	2015	1	20	0	28	30	30	45	95	65	50	115	1	1	0	0					0	0	1	1	1		84	1	1370	1	0	0					1	1	1	2	1	2	2	1	1	2	686
72	2	1	2017	1	7	0	7	9	57	80	95	86	15	102	1	2	0	0	3			1	0	1	0	1	1		54	1	2005	1	0	0					1	1	1	2	1	2	2	1	2	1	1286
73	2	1	2014	1	20	0	7	11	42	35	78	67	43	98	1	4	0	0	1	3			1	1	0	1	1		49	2		1	0	0					1	1	1	2	1	2	2	2		1
74	2	1	2020	1	30	0	30	34	45	63	112	78	49	142	1	2	1	0	2			1	0	0	0	1	1		64	2		1	0	0					1	1	1	2	1	2	2	1	2	1	686
75	2	1	2014	2		0	4		21	61	67		6		1	1	0	0	3			1	0	1	0	1	1		45	2		1	0	0					1	1	1	1	1	2	2	2		1
76	2	1	2017	1	5	0	36	40	37	130	107	67	23	112	1	2	0	0					0	0	1	1	1		46	2		1	0	0					1	1	1	2	1	2	2	2		1
77	2	1	2015	2	10	0	5		25	15	55		40	65	1	1	0	0				3	0	0	1	1	1		35	2		1	0	0					1	1	1	1	1	2	1			1
78	2	1	2014	2	7	0	5		27	20	53		33	60	1	1	0	0					0	0	1	1	1		42	2		1	0	0					1	1	1	1	1	2	2			1
79	2	1	2021	1		0	21	22	25	42					1	3	2	1					0	0	1	1	1		85	1	60	3	0	0					2	1	1	2	1	2	2	1	1	2	686
80	2	1	2014	2	7	0	5		32	17	34		17	41	1	1	0	0	3				0	1	0	1	1		37	1	2190	1	0	0					1	1	1	1	1	2	1			1
81	2	1	2023	1	30	12	60	0	42	210	300	300	90	330	1	2	0	0	2				0	0	0	1	2		32	2		3	0	0					2	1	1	1	1	2	6			1
82	2	1	2022	2	40	0	25		18	42	71		29	111	1	1	0	0	3				0	1	0	1	1		40	2		1	0	0					1	1	1	1	1	2	1			2
83	2	1	2015	2	9	0	7		45	67	116		49	125	1	3	1	0	1				1	0	0	1	1		60	1	720	1	0	0					1	1	1	1	1	2	3	1	1	1	686
84	2	1	2023	1	7	0	35	78	16	60	164	86	104	171	1	1	0	0				1	0	0	1	1	1		65	2		1	0	0					1	1	1	2	1	2	2	1	1	1	686
85	2	1	2019	2	18	0	42		26	67	82		15	100	1	2	1	0					0	0	1	1	1		41	2		1	0	0					1	1	1	1	1	2	2	2		2
86	2	1	2023	2	10	0	7		28	26	96		70	106	1	1	0	0	3			1	0	1	0	1	2		36	2		2	0	0					2	1	1	1	1	2	2			1	889
87	2	2	2020	2	5	20	0	21	0	45	64	43	19	69	1	3	1	1					0	0	1	1	1		56	1	730	6	0	0					2	2	2	2			2	1	2	1	686
88	2	1	2014	2	2	0	17		10	26	103		77	105	1	2	0	0				1	0	0	1	1	1		70	2		1	0	0					1	1	1	1	1	2	3	1	2	1	686
89	2	1	2014	1	270	0	3	6	45	57	73	67	16	343	1	1	1	0					0	0	1	1	1		71	1	2920	1	0	0					1	1	1	2	1	2	2	1	2	1	686
90	2	1	2021	1	15	1	17	1	45	45	88	87	43	103	1	3	3	0	1	2			1	0	0	1	1		52	2		1	0	0					1	1	1	2	1	2	3	1	2	1	686
91	2	1	2021	2	33	0	10		45	40	96		56	129	1	1	0	0	2				0	0	0	1	1		55	2		1	0	0					1	1	1	1	1	2	2	1	2	1
92	2	1	2014	1		0	4	7	21	13	65	58	52		1	1	0	0					0	0	1	1	1		48	2		1	0	0					1	1	1	2	1	2	2	1		1	686
93	2	1	2014	1	25	0	7	9	72	86	100	91	14	125	1	2	0	0	3				0	1	0	1	2		31	2		1	0	0					1	1	1	2	1	2	2		1
94	2	1	2015	2	35	0	44		25	75	105		30	140	1	1	2	0				1	0	0	1	1	1		50	2		1	0	0					1	1	1	1	1	2	2	1	2	1
95	2	1	2014	2	15	0	17		19	37	49		12	64	1	2	1	0	1				1	0	0	1	1		54	1	750	1	0	0					1	1	1	1	1	2	3	1	1	1
96	2	1	2014	2	30	0	13		58	50	88		38	118	1	1	0	0					0	0	1	1	2		28	2		1	0	0					1	1	1	1	1	2	3			1
97	2	1	2017	2	10	0	18		50	47	94		47	104	1	2	1	0	1				1	0	0	1	1		46	2		1	0	0					1	1	1	1	1	2	1	2		1
98	2	1	2014	2	21	0	6		33	33	90		57	111	1	1	0	0					0	0	1	1	2		37	1	2920	1	0	0					1	1	1	1	1	2	1			1	686
99	2	1	2017	1	5	0	30	35	30	42	65	30	23	70	1	3	1	0				1	0	0	1	1	2		37	2		1	0	0					1	1	1	2	1	2	3			1	1290
100	2	1	2022	2	15	0	4		21	18	63		45	78	1	2	0	0				1	0	0	1	1	1		74	2		1	0	0					1	1	1	1	1	2	3	1	2	1	686
101	2	1	2014	1	15	0	7	14	35	58	71	57	13	86	1	2	1	0				3	0	0	1	1	1		55	2		1	0	0					1	1	1	2	1	2	2	1	1	1	1288
102	2	1	2015	1	7	0	75	90	54	131	180	90	49	187	1	1	1	0					0	0	1	1	1		67	2		1	0	0					1	1	1	2	1	2	3	1	1	1	795
103	2	1	2014	1	3	0	30	34	37	63	160	126	97	163	1	2	0	0					0	0	1	1	1		58	1	3205	1	0	0					1	1	1	2	1	2	3	1	2	1	695
104	2	1	2022	1	2	6	47	6	86	110	187	181	77	189	1	1	0	0					0	0	1	1	1	2	75	2		2	3	4					2	1	1	2	1	2	3	1	1	1	1290
105	2	1	2014	2	30	0	21	0	57	39	45	45	6	75	1	2	0	0					0	0	1	1	1		49	2		1	0	0					1	1	1	2	1	2	2	2		1
106	2	1	2022	1	67	0	21	0	55	34	68	68	34	135	1	2	0	0	1				1	0	0	1	1		52	2		1	0	0					1	1	1	2	1	2	3	1	2	1
107	2	1	2014	2	360	0	7		15	18	40		22	400	1	4	0	0	1				1	0	0	1	1		49	2		1	0	0					1	1	1	1	1	2	2	2		1	686
108	2	1	2014	2	200	0	7		40	42	93		51	293	1	1	0	0	1				1	0	0	1	1		40	2		1	0	0					1	1	1	1	1	2	2			1	686
109	2	1	2015	2	30	0	6		15	13	34		21	64	1	2	1	0					0	0	1	1	1		68	2		1	0	0					1	1	1	1	1	2	1	2	2	2	686
110	2	1	2019	2	60	0	8		26	22	68		46	128	1	1	0	0	3				0	1	0	1	1		59	2		1	0	0					1	1	1	1	1	2	1	1	1	2	1096
111	2	1	2014	2	7	0	6		32	45	178		133	185	1	1	0	0	3				0	1	0	1	1		41	2		1	0	0					1	1	1	1	1	2	1			1	1096
112	2	1	2014	2	6	0	4		27	26	50		24	56	1	1	0	0					0	0	1	1	1		86	2		1	0	0					1	1	1	1	1	2	2	2	2	2	686
113	2	1	2020	2		0	40		54	87	180		93		1	1	0	0	3				0	1	0	1	1		49	2		1	3	0					1	1	1	1	1	2	1	1		1
114	2	1	2022	1		0	10	21	15	26	60	39	34		1	1	1	0	3			1	0	1	0	1	1		41	2		4	0	0					2	1	1	2	1	2	1			2
115	2	1	2017	2	30	0	20		40	45	94		49	124	1	1	0	0					0	0	1	1	1		52	2		1	0	0					1	1	1	1	1	2	2	1	2	1	788
116	2	1	2014	2	30	0	4		18	30	90		60	120	1	2	0	0					0	0	1	1	1		65	2		1	0	0					1	1	1	1	1	2	2	2	2	1	686
117	2	1	2014	2	150	0	7		42	47	103		56	253	1	3	0	0	1				1	0	0	1	1		71	2		1	0	0					1	1	1	1	1	2	1	2	2	2	1293
118	2	1	2019	2	820	0	11		38	28	58		30	878	1	3	2	1	1	3			1	1	0	1	1		59	1	1105	1	0	0					1	1	1	1	1	2	1	2	2	2	686
119	2	1	2017	2		0	62		7	75	103		28		1	1	0	0					0	0	1	1	1		41	2		1	0	0					1	1	1	1	1	2	1			1
120	2	1	2014	1	7	0	19	45	6	75	115	70	40	122	1	4	0	0	3			3	0	1	0	1	1		67	2		1	0	0					1	1	1	2	1	2	2	1	2	1	795
121	2	4	2022	2		0	7		133	21	73		52		1	2	0	0	1				1	0	0	1	1		49	2		6	0	0					2	4	1	2	1	2	2	1		1
122	1		2022	2	730				48	47	133		86	863	1	1	2	0	1				1	0	0				54	2		0	0	0						10						1	1	1
123	1		2021	2					50	43	102		59		1	2	1	0	2	2		1	0	0	0				61	2		0	0	0						10						1	2	1	986
124	1		2014	2					31	37	65		28		1	2	0	0				1	0	0	1				53	2		0	0	0						10						1	2	1
125	1		2022	2					27	43	117		74		1	1	0	0					0	0	1				59	2		0	0	0						10						1	1	1
126	1		2019	2					16	31	87		56		1	1	0	0	3				0	1	0				57	2		0	0	0						10						1	2	2	686
127	1		2023	2					45	35	65		30		1	1	0	0				1	0	0	1				66	2		0	0	0						10						1	1	1	986
128	1		2014	2					21	35	62		27		1	2	0	0	3				0	1	0				51	1	1224	0	0	0						10						1	2	1	686
129	1		2022	2					37	53	91		38		1	1	0	0					0	0	1				63	2		0	0	0						10						1	1	1	1293
130	1		2016	2					19	35	78		43		1	3	2	0					0	0	1				47	2		0	0	0						10						1		1	986
131	1		2019	2					27	23	180		157		1	1	0	0					0	0	1				47	2		0	0	0						10						1		1
132	1		2022	2					107	40	148		108		1	2	1	0	1	3	3		1	1	0				56	2		0	0	0						10						1	1	1
133	1		2018	2					45	35	83		48		1	2	1	0	3				0	1	0				61	2		0	0	0						10						1	1	1	1293
134	1		2014	2					28	25	45		20		1	1	2	0				1	0	0	1				60	1	1920	0	0	0						10						1	2	1
135	1		2017	2					36	26	120		94		1	1	1	0	1				1	0	0				57	2		0	0	0						10						1	1	1	1281
136	1		2015	2					34	27	84		57		1	1	0	0	3	3		2	0	1	0				59	2		0	0	0						10						1	1	1
137	1		2021	2					53	45	90		45		1	1	0	0					0	0	1				65	2		0	0	0						10						1	1	1	686
138	1		2015	2					10	21	50		29		1	1	0	0	1				1	0	0				59	2		0	0	0						10						1	1	1	686
139	1		2023	2					12	26	93		67		1	1	0	0					0	0	1				55	2		0	0	0						10						1	1	1	686
140	1		2019	2					66	47	140		93		1	1	0	0	3				0	1	0				47	2		0	0	0						10						1		1	889
141	1		2014	2					9	16	56		40		1	1	0	0					0	0	1				65	2		0	0	0						10						1	1	1	1286
142	1		2014	2					25	46	67		21		1	1	0	0	3	3		3	0	1	0				64	2		0	0	0						10						1	2	1	686
143	1		2016	2					25	35	67		32		1	1	1	0					0	0	1				49	2		0	0	0						10						1		1	1096
144	1		2019	2					58	45	73		28		1	1	0	0					0	0	1				53	2		0	0	0						10						1	1	1
145	1		2014	2					23	66	180		114		1	1	0	0					0	0	1				67	2		0	0	0						10						1	1	1	686
146	1		2014	2					12	27	88		61		1	1	0	0	2				0	0	0				45	2		0	0	0						10						1		1
147	1		2021	2					21	11	85		74		1	2	0	0	2	2		1	0	0	0				75	2		0	0	0						10						1	1	1	799
148	1		2018	2					13	8	33		25		1	1	0	0	1				1	0	0				63	2		0	0	0						10						1	1	1	986
149	1		2023	2					16	28	88		60		1	1	1	0	1	3			1	1	0				61	2		0	0	0						10						1	1	1	686
150	1		2014	2					13	10	70		60		1	1	1	0					0	0	1				69	2		0	0	0						10						1	1	1	686
151	1		2014	2					9	21	53		32		1	1	0	0					0	0	1				49	2		0	0	0						10						1		1	1285
152	1		2014	2					15	12	54		42		1	1	0	0					0	0	1				59	2		0	0	0						10						1	1	1	686
153	1		2022	2					60	49	135		86		1	1	0	0					0	0	1				62	2		0	0	0						10						1	1	1	1096
154	1		2014	2					7	21	60		39		1	2	1	0					0	0	1				54	1	1460	0	0	0						10						1	2	1
155	1		2014	2					33	30	45		15		1	1	2	0				1	0	0	1				58	2		0	0	0						10						1	1	1	795
156	1		2014	2					12	21	67		46		1	2	1	0				3	0	0	1				45	2		0	0	0						10						1		1
157	1		2014	2					37	47	83		36		1	1	1	0					0	0	1				50	1	1180	0	0	0						10						1	2	1	980
158	1		2014	2					9	17	45		28		1	1	0	0					0	0	1				58	2		0	0	0						10						1	1	1
159	1		2014	2					47	40	67		27		1	1	0	0				3	0	0	1				45	2		0	0	0						10						1		1	982
160	1		2014	2					18	32	55		23		1	1	0	0				3	0	0	1				46	2		0	0	0						10						1		1	889
161	1		2014	2					18	11	75		64		1	1	0	0	3	3			0	1	0				47	2		0	0	0						10						1		1	1285
162	2	1	2021	2	14	0	15		26	25	124		99	138	1	1	2	0				3	0	0	1	1	1		51	2		4	0	0					2	1	1	1		2	2	1	1	1	1293
163	2	1	2014	2	14	0	4		20	15	62		47	76	1	1	3	0					0	0	1	1	1		50	2		1	0	0					1	1	1	1		2	1	2	2	1	686
164	2	1	2019	2	30	0	10		21	21	70		49	100	1	1	0	0					0	0	1	1	1		84	2		1	0	0					1	1	1	1		2	1	1	1	2	795
165	2	1	2023	2	7	0	9		21	16	81		65	88	1	2	1	0	2	2			0	0	0	1	1		76	2		4	0	0					2	1	1	1		2	2	1	1	2	795
166	2	1	2016	1	7	0	38	32	32	55	86	54	31	93	1	2	1	0					0	0	1	1	1		45	2		3	1	0					1	1	1	2		2	2	2	1		1293
167	2	1	2020	2	15	0	15		5	28	91		63	106	1	1	3	0					0	0	1	1	1		58	1	1185	3	0	0					2	1	1	1		2	1	2	2	2	1290
168	2	1	2021	2	10	0	37		84	105	160		55	170	1	1	0	0	1	2			1	0	0	1	1		43	2		1	0	0					1	1	1	1		2	2		1		686
169	2	1	2021	2	30	0	30		39	52	158		106	188	1	1	1	0	1				1	0	0	1	1		53	2		1	0	0					1	1	1	1		2	1	1	1	1
170	2	1	2022	2	30	175	43		43	78	200		122	230	1	1	0	0	3				0	1	0	1	1		43	2		3	0	0					2	1	1	1		2	2			1
171	2	1	2022	2	15	0	60		8	15	110		95	125	1	1	0	0					0	0	1	1	1		62	2		4	0	0					2	1	1	1		2	1	1	1	1	1286
172	2	1	2015	2	21	0	4		27	43	66		23	87	1	3	0	0	3				0	1	0	1	2		31	2		1	0	0					1	1	1	1		2	1			1
173	2	1	2022	1	2	9	42	45	30	60	130	85	70	132	1	2	1	0					0	0	1	1	2		59	2		3	0	0					2	1	1	2		2	2	2	2	2	886
174	2	1	2015	2	5	0	4		21	21	45		24	50	1	1	0	0					0	0	1	1	1		70	2		1	0	0					1	1	1	1		2	1	1	1	1	394
175	2	1	2014	2	7	0	20		34	50	80		30	87	1	3	0	0					0	0	1	1	2		32	2		1	0	0					1	1	1	1		2	2			1
176	2	1	2014	2	5	0	7		12	17	43		26	48	1	1	2	0					0	0	1	1	1		43	2		1	0	0					1	1	1	1		2	1			1
177	2	1	2023	2	10	0	18		97	120	165		45	175	1	1	0	0				3	0	0	1	1	1		39	2		1	4	0					1	1	1	1		2	2			1
178	2	1	2019	2	30	0	7		3	14	65		51	95	1	1	0	0	3			1	0	1	0	1	1		53	2		1	0	0					1	1	1	1		2	1	1	1	1	1096
179	2	1	2022	2	100	0	10		4	15	143		128	243	1	1	0	0				1	0	0	1	1	1		50	2		1	0	0					1	1	1	1		2	1	1	1	2
180	2	1	2023	2	30	0	12		37	27	127		100	157	1	2	0	0				1	0	0	1	1	1		68	2		1	0	0					1	1	1	1		2	2	2	2	2
181	2	1	2023	2	7	0	15		36	17	130		113	137	1	1	0	0	1				1	0	0	1	1		85	2		1	0	0					1	1	1	1		2	2	1	1	2	686
182	2	1	2014	2	90	0	5		3	30	43		13	133	1	4	0	0				2	0	0	1	1	1		75	2		1	4	0					1	1	1	1		2	1	2	2	2	1293
183	2	1	2014	2	10	0	43		27	61	120		59	130	1	2	1	1	1				1	0	0	1	1		40	1	3450	4	0	0					2	1	1	1		2	2			1	1286
184	2	1	2017	2		0	3		25	12	57		45		1	2	2	0				3	0	0	1	1	1		45	1	1475	1	4	0					1	1	1	1		2	1	2		1	1096
185	2	1	2014	1	30	0	24	30	12	52	90	60	38	120	1	2	3	0				3	0	0	1	1	1		79	2		4	0	0					2	1	1	2		2	2	1	1	1	686
186	2	1	2020	2	15	0	19		30	42	110		68	125	1	1	0	0	1			3	1	0	0	1	1		45	2		1	0	0					1	1	1	1		2	2	2		1
187	2	1	2019	2	20	0	16		30	45	100		55	120	1	1	0	0					0	0	1	1	1		47	2		1	0	0					1	1	1	1		2	2	1		1	394
188	2	1	2014	2	5	0	10		21	27	45		18	50	1	2	0	0				1	0	0	1	1	1		61	2		1	0	0					1	1	1	1		2	1	1	1	1
189	2	1	2014	2	30	0	32		2	48	95		47	125	1	1	0	0	2				0	0	0	1	1		69	2		4	0	0					2	1	1	1		2	2	1	2	1	686
190	2	1	2017	2	5	0	7		21	28	73		45	78	1	2	1	0					0	0	1	1	1		45	2		1	0	0					1	1	1	1		2	1	2		1	303
191	2	1	2015	2	7	0	9		27	30	63		33	70	1	2	0	0	1				1	0	0	1	1		79	2		1	0	0					1	1	1	1		2	2	2	2	2	394
192	2	1	2022	2	30	0	42		32	55	130		75	160	1	3	0	1				1	0	0	1	1	1		68	2		1	0	0					1	1	1	1		2	1	1	1	1	686
193	2	1	2018	1	4	0	33	35	60	50	115	80	65	119	1	1	1	0	1			3	1	0	0	1	1		50	2		1	0	0					1	1	1	2		2	2	1	2	1	1096
194	2	1	2016	1	60	0	70	0	35	270	250	250	20	310	1	1	0	0				1	0	0	1	1	1		49	2		2	0	0					2	1	2	2		2	2	1		1	686
195	2	1	2021	2	90	0	133		50	156	186		30	276	1	4	2	1				1	0	0	1	1	2		44	2		1	0	0					1	1	1	1		2	3			1
196	2	1	2017	1	21	0	10	12	21	42	100	88	58	121	1	1	2	0	3				0	1	0	1	1		45	2		2	0	0					2	1	1	2		2	2	2		1	1099
197	2	1	2021	2	30	0	187		35	200	280		80	310	1	1	0	0					0	0	1	1	1		84	1	790	1	0	0					1	1	1	1		2	2	1	1	2	1293
198	2	1	2016	1	120	0	15	16	50	55	103	87	48	223	1	3	1	0					0	0	1	1	1		51	2		1	4	0					1	1	1	2		2	2	1	2	1
199	2	1	2022	1	30	0	14	18	41	60	165	147	105	195	1	2	1	0					0	0	1	1	1		76	2		1	0	0					1	1	1	2		2	2	1	1	1	686
200	2	1	2014	1	2	0	4	5	26	20	58	53	38	60	1	2	1	0	3			1	0	1	0	1	1		43	2		1	0	0					1	1	1	2		2	2			1
201	2	1	2021	1	5	0	14	2	24	21	50	48	29	55	1	2	0	0	1			1	1	0	0	1	1		60	2		4	1	0					1	1	1	2		2	2	1	2	1
202	2	1	2015	1				0	82	105	200	200	95		1	4	0	0					0	0	1	2			85	1	420	1	0	0					1	1	1	2		2	1	1	1	2	686
203	2	1	2014	1	5	0	5	6	20	22	48	42	26	53	1	1	0	0	3	3			0	1	0	1	2		37	2		1	0	0					1	1	1	2		2	2			1
204	2	1	2017	2		0	10		51	80	142		62		1	2	0	0	2	3			0	1	0	1	1		67	2		4	0	0					2	1	1	1		2	1	1	1	1	686
205	2	1	2014	1	9	0	20	25	64	30	88	63	58	97	1	2	0	0				3	0	0	1	1	1		69	2		3	0	0					2	1	1	2		2	2	1	1	2	686
206	2	1	2022	1	30	0	7	30	9	15	65	35	50	95	1	1	0	0	3			1	0	1	0	1	2		37	2		1	0	0					1	1	1	1		2	2			2
207	2	1	2014	1		0	7	10	25	25	75	65	50		1	3	1	0					0	0	1	1	1		54	2		1	0	0					1	1	1	2		2	2	2	2	2
208	2	1	2019	2	18	0	10		30	45	66		21	84	1	2	1	0				1	0	0	1	1	1		83	2		1	4	0					1	1	1	1		2	1	1	1	2	686
209	2	1	2014	1	3	0	7	14	40	57	64	50	7	67	1	1	3	0	3				0	1	0	1	1		61	2		1	0	0					1	1	1	2		2	2	1	1	1	686
210	2	1	2020	2	30	0	55		40	90	180		90	210	1	1	0	0				1	0	0	1	1	1		55	2		2	3	0					2	1	1	1		2	1	1	2	1
211	2	1	2021	2	6	0	12		45	27	95		68	101	1	1	0	0	3				0	1	0	1	1		41	2		1	0	0					1	1	1	1		2	1			1
212	2	1	2014	2	6	0	9		17	36	55		19	61	1	1	0	0					0	0	1	1	1		72	1	2735	1	0	0					1	1	1	1		2	1	1	1	2	686
213	2	1	2021	2	3	0	180		26	200	290		90	293	1	1	1	0	1				1	0	0	1	1		65	2		1	0	0					1	1	1	1		2	1	1	1	1	686
214	2	1	2018	1	3	0	9	12	13	40	75	63	35	78	1	1	0	0	2	2			0	0	0	1	1		78	2		1	0	0					1	1	1	2		2	2	2	2	2	686
215	2	1	2022	2	80	0	7		33	30	175		145	255	1	1	0	0	2				0	0	0	1	1		64	2		1	0	0					1	1	1	1		2	1	2	2	2	686
216	2	1	2022	1	35	0	60	63	33	69	114	51	45	149	1	2	2	0	3				0	1	0	1	1		46	2		1	0	0					1	1	1	2		2	2	1		1	280
217	2	1	2017	1	5	0	7	19	8	13	48	29	35	53	1	2	1	0					0	0	1	1	1		47	2		1	0	0					1	1	1	2		2	2	1		1
218	2	1	2020	1	60	0	45	30	15	45	50	20	5	110	1	2	1	0	2	2			0	0	0	1	1		92	1	235	1	4	0					1	1	1	2		2	2	1	1	2	686
219	2	1	2021	2	15	0	14		96	37	93		56	108	1	1	0	0	2	3		2	0	1	0	1	1		54	2		1	0	0					1	1	1	1		2	1	1	2	1
220	2	1	2016	2	9	0	6		15	28	60		32	69	1	2	2	0					0	0	1	1	1		39	2		1	0	0					1	1	1	1		2	1			1
221	2	1	2014	1	15	0	7	45	45	40	124	79	84	139	1	2	0	0					0	0	1	1	1		65	2		1	0	0					1	1	1	2		2	1	2	2	2
222	2	1	2020	2	30	0	22		19	33	70		37	100	1	1	0	0					0	0	1	1	1		83	2		1	0	0					1	1	1	1		2	1	2	2	2	686
223	2	1	2014	2	15	0	5		27	100	67		33	82	1	2	0	0					0	0	1	1	1		41	2		1	0	0					1	1	1	1		2	1			1
224	2	1	2017	2	3	0	25		36	75	95		20	98	1	1	1	0					0	0	1	1	1		80	1	556	1	0	0					1	1	1	1		2	2	1	1	2	1290
225	2	1	2014	2		0	6		13	27	37		10		1	4	2	1	3				0	1	0	1	1		60	1	1520	4	0	0					2	1	1	1		2	2	2	2	2
226	2	1	2014	2	3	0	12		27	60	80		20	83	1	1	0	0	2	1		1	1	0	0	1	1		50	2		1	0	0					1	1	1	1		2	1	1	1	1	1290
227	2	1	2014	2	10	0	5		14	32	45		13	55	1	2	1	0	1				1	0	0	1	1		47	2		1	0	0					1	1	1	1		2	1	2		1	982
228	2	1	2021	2	34	0	20		28	35	84		49	118	1	1	0	0	1			1	1	0	0	1	1		52	2		1	0	0					1	1	1	1		2	1	1	2	1	1285
229	2	1	2015	2	14	0	9		25	17	52		35	66	1	2	2	0				1	0	0	1	1	1		44	1	2190	1	0	0					1	1	1	1		2	1			1	1290
230	2	1	2015	2	30	0	9		26	30	90		60	120	1	1	1	0					0	0	1	1	1		48	2		1	0	0					1	1	1	1		2	1	1		1
231	2	1	2014	2	4	0	5		37	33	87		54	91	1	1	0	0	1			1	1	0	0	1	1		43	2		1	0	0					1	1	1	1		2	1			1	1293
232	2	1	2022	2	30	0	15		22	20	105		85	135	1	2	1	0	3				0	1	0	1	1		76	2		1	4	0					1	1	1	1		2	2	1	1	2	686
233	2	1	2019	2	4	0	12		40	41	72		31	76	1	2	0	0				1	0	0	1	1	1		45	2		1	0	0					1	1	1	1		2	1	2		1
234	2	1	2020	2	14	0	180		7	210	225		15	239	1	1	0	0	1	1		1	1	0	0	1	1		44	2		2	0	0					2	1	1	1		1	3			1	786
235	2	1	2019	2	7	0	11		45	54	87		33	94	1	1	0	0					0	0	1	1	1		53	2		1	0	0					1	1	1	1		2	2	1	1	1	1286
236	2	1	2014	2	70	0	20		35	55	80		25	150	1	2	0	0					0	0	1	1	1		42	2		1	0	0					1	1	1	1		2	2			1
237	2	1	2020	2	4	0	20		9	26	41		15	45	1	1	1	0	3			1	0	1	0	1	1		59	2		1	0	0					1	1	1	1		2	1	1	2	1	1293
238	2	1	2016	1	4	0	9	11	8	72	100	89	28	104	1	1	0	0	1	2			1	0	0	1	1		43	2		1	0	0					1	1	1	2		2	2			1
239	2	1	2017	2	5	0	15		2	23	51		28	56	1	1	0	0					0	0	1	1	1		44	2		1	0	0					1	1	1	1		2	1			1	390
240	2	1	2014	2	15	0	2		19	15	36		21	51	1	1	1	0	2				0	0	0	1	1		70	2		1	0	0					1	1	1	1		2	1	2	2	2	686
241	2	1	2022	2	7	0	27		27	46	120		74	127	1	3	3	1				1	0	0	1	1	1	2	35	2		1	0	0					1	1	1	1		2	1			2
242	2	1	2014	2	30	0	32		21	45	80		35	110	1	2	0	0					0	0	1	1	1		69	2		2	0	0					2	1	1	1		2	2	2	2	2
243	1		2016	2					14	21	57		36		1	2	1	0	3				0	1	0				57	2		0	0	0						10						1	1	1	686
244	1		2015	2					30	11	64		53		1	1	1	0					0	0	1				53	2		0	0	0						10						1	2	1
245	1		2020	2					45	40	62		22		1	3	1	0	3	3			0	1	0				53	2		0	0	0						10						1	1	1	986
246	1		2021	2					45	46	116		70		1	1	0	0	3	3			0	1	0				58	2		0	0	0						10						1	1	1	686
247	1		2020	2					37	32	107		75		1	1	1	0	2			1	0	0	0				68	2		0	0	0						10						1	1	1	686
248	1		2014	2					38	35	75		40		1	1	0	0					0	0	1				73	1	2065	0	0	0						10						1	1	2	686
249	1		2021	2					42	18	80		62		1	1	0	0				1	0	0	1				65	2		0	0	0						10						1	1	1	686
250	1		2014	2					45	20	150		130		1	1	0	0	2				0	0	0				54	2		0	0	0						10						1	2	1	1286
251	1		2022	2					57	48	150		102		1	1	2	0	3			1	0	1	0				53	2		0	0	0						10						1	2	1	1293
252	1		2018	2					68	43	86		43		1	1	1	0	1				1	0	0				53	2		0	0	0						10						1	1	1
253	1		2022	2					45	34	95		61		1	1	0	0					0	0	1				57	2		0	0	0						10						1	1	1	1286
254	1		2019	2					20	18	27		9		1	1	1	0	3			3	0	1	0				45	2		0	0	0						10						1		1
255	1		2014	2					7	53	81		28		1	1	0	0	1				1	0	0				52	2		0	0	0						10						1	1	1	786
256	1		2023	2					11	41	120		79		1	1	0	0	3	3			0	1	0				55	2		0	0	0						10						1	1	1
257	1		2022	2					85	64	177		113		1	1	0	0	2			1	0	0	0				70	2		0	0	0						10						1	1	1
258	1		2016	2					33	25	63		38		1	2	2	0				1	0	0	1				66	2		0	0	0						10						1	1	1	686
259	1		2022	2					38	57	150		93		1	1	0	0	3	3			0	1	0				46	2		0	0	0						10						1		1
260	1		2014	2					7	16	40		24		1	1	0	0					0	0	1				45	2		0	0	0						10						1		1
261	1		2014	2					9	15	42		27		1	1	0	0					0	0	1				67	2		0	0	0						10						1	1	1	1290
262	1		2014	2					15	19	42		23		1	1	0	0				2	0	0	1				56	2		0	0	0						10						1	1	1	390
263	1		2021	2					61	48	115		67		1	1	0	0				1	0	0	1				65	2		0	0	0						10						1	1	1	1293
264	1		2018	2					20	29	73		44		1	2	1	0				3	0	0	1				55	2		0	0	0						10						1	1	1	399
265	2	1	2014	1	15	0	5	7	25	64	100	93	36	115	1	1	2	0	3				0	1	0	1	1		56	2		1	0	0					1	1	1	2		2	3	1	2	1
266	1		2014	2					9	30	45		15		1	2	1	0					0	0	1				56	2		0	0	0						10						1	2	1	1293
267	2	1	2021	1	18	0	60	67	27	30	124	57	94	142	1	2	3	0					0	0	1	1	2		34	2		1	0	0					1	1	1	2		2	7			1
268	2	1	2015	1	17	0	5	0	37	47	69	69	22	86	1	2	2	0				1	0	0	1	1	2		36	2		1	0	0					1	1	1	2		2	3			1
269	2	1	2014	1	30	0	3	5	18	18	81	76	63	111	1	1	0	0					0	0	1	1	1		84	1	3280	1	0	0					1	1	1	2		2	2	1	1	2	1293
270	2	1	2014	1	7	0	10	11	35	60	85	74	25	92	1	1	0	0	1				1	0	0	1	1		40	2		1	0	0					1	1	1	2		2	3			1	1286
271	2	1	2017	2	70	0	30		5	25	80		55	150	1	2	1	0	1				1	0	0	1	1		45	1	1645	1	0	0					1	1	1	1		2	3	2		2	1293
272	2	1	2014	1	60	0	30	40	53	120	150	110	30	210	1	1	0	0					0	0	1	1	1		38	2		2	0	0					2	1	1	2		2	3			1
273	2	1	2021	1	60	0	40	42	19	95	132	90	37	192	1	2	1	0					0	0	1	1	1		82	2		1	0	0					1	1	1	2		2	4	1	1	2	1290
274	1		2022						30	60	147		87		1	1	0	0	1				1	0	0				66	2		0	0	0						10						1	1	1	1299
275	2	1	2018	2	7	0	4		35	25	88		63	95	1	3	2	0					0	0	1	1	1		55	2		1	0	0					1	1	1	1		2	3	1	1	1	686
276	2	1	2020	1	60	0	25	57	65	80	121	64	41	181	1	2	1	0				2	0	0	1	1	1		70	2		3	0	0					2	1	1	2		2	4	1	1	1	686
277	2	1	2014	2	7	0	5	10	24	32	98	88	66	105	1	2	1	0					0	0	1	1	1		45	2		1	0	0					1	1	1	2		2	3	1		1	1286
278	1		2023	2					25	15	75		60		1	1	0	0					0	0	1				66	2		0	0	0						10						1	2	1	986
279	1		2021						35	12	87		75		1	2	0	0	1				1	0	0				59	2		0	0	0						10						1	2	1	799
280	2	1	2014	1	60	0	5	30	18	115	1	29	114	61	1	3	2	0				1	0	0	1	1	1		50	1	1350	1	0	0					1	1	1	2		2	3	1	2	1	1599
281	2	1	2016	2	15	0	7	32	25	45	66	34	21	81	1	3	2	0					0	0	1	1	1		54	2		1	0	0					1	1	1	1		2	5	1	2	1	686
282	2	1	2021	1	2	0	15	30	45	40	105	75	65	107	1	2	2	0	1				1	0	0	1	1		72	2		1	0	0					1	1	1	2		2	3	1	1	1	686
283	2	1	2014	2	7	0	5		30	40	67		27	74	1	1	1	0					0	0	1	1	1		69	2		1	0	0					1	1	1	1		2	5	1	1	1	1293
284	2	1	2014	2	90	0	7		20	28	70		42	160	1	1	1	0					0	0	1	1	1		85	1	1035	1	0	0					1	1	1	1		2	3	1	2	2	675
285	2	1	2018	1	7	0	60	70	25	18	120	50	102	127	1	2	0	0					0	0	1	1	1		75	2		1	0	0					1	1	1	2		2	5	1	2	1	1286
286	1		2015						25	21	34		13		1	3	3	0	3				0	1	0				46	2		0	0	0						10						2		1
287	2	1	2016	1	10	0	30	40	30	60	105	65	45	115	1	1	2	0					0	0	1	1	1	2	56	2		1	0	0					1	1	1	2		2	7		1	1	1293
288	1		2014						23	19	60		41		1	1	0	0				1	0	0	1				76	2		0	0	0						10						1	1	1	1293
289	2	1	2015	1	10	0	7	10	20	38	70	60	32	80	1	2	1	0					0	0	1	1	1		82	1	2675	1	0	0					1	1	1	2		2	5	2	2	2	686
290	1		2020						35	32	111		79		1	1	0	0	3				0	1	0				56	2		0	0	0						10						1	2	1	982
291	1		2018						5	12	45		33		1	4	3	1					0	0	1				72	2		0	0	0						10						1	1	2
292	1		2014						8	19	120		101		1	2	1	0					0	0	1				49	2		0	0	0						10						1		1
293	2	1	2023	1	22	0	4	20	5	18	50	30	32	72	1	1	0	0					0	0	1	1	1		65	2		1	0	0					1	1	1	2		2	3	1	2	1	686
294	2	1	2016	2	7	0	27		25	60	85		25	92	1	3	1	0					0	0	1	1	1		76	2		1	0	0					1	1	1	1		2	5	1	1	2	686
295	2	1	2021	2	14	0	33		23	64	93		29	107	1	1	0	0					0	0	1	1	1		48	2		1	0	0					1	1	1	1		2	3	1	1	1	686
296	2	1	2019	2	4	0	9		40	41	115		74	119	1	1	0	0					0	0	1	1	1		38	2		1	0	0					1	1	1	1		2	4			1
297	2	1	2018	2	180	0	10		5	37	61		24	241	1	4	2	0					0	0	1	1	1		84	1	1005	1	0	0					1	1	1	1		2	2	2	2	2	686
298	1		2017						31	20	64		44		1	1	0	0					0	0	1				47	2		0	0	0						10						1		1	982
299	2	1	2020	2		0	37		45	40	55		15		1	1	0	0				1	0	0	1	1	1		37	2		1	0	0					1	1	1	1		2	2			1
300	2	1	2022	2	4	0	7		13	18	28		10	32	1	1	1	0	3				0	1	0	1	1		47	2		1	0	0					1	1	1	1		2	2	1		1
301	1		2017						38	8	88		80		1	1	0	0	3				0	1	0				70	2		0	0	0						10						1	1	1	1293
302	2	1	2017	2	60	0	10		13	16	45		29	105	1	2	2	0				1	0	0	1	1	1		52	2		1	0	0					1	1	1	1		2	2	1	2	1
303	2	1	2017	2	7	0	5		27	9	48		39	55	1	1	1	0	1				1	0	0	1	1		49	2		1	0	0					1	1	1	1		2	1	2		1	677
304	1		2022						55	40	153		113		1	1	0	0				1	0	0	1				52	2		0	0	0						10						1	1	1
305	2	1	2014	2		0	2		21	20	64		44		1	1	0	0					0	0	1	1	1		72	2		3	0	0					2	1	1	1		2	2	2	2	2	686
306	2	1	2016	2	7	0	36		4	13	105		92	112	1	1	0	0	1	2			1	0	0	1	1	2	42	2		1	0	0					1	1	1	1		2	2	1		1	981
307	2	1	2019	2	15	0	12		30	48	102		54	117	1	2	0	0	1				1	0	0	1	2		28	2		1	0	0					1	1	1	1		2	3			2
308	1		2021						9	6	35		29		1	1	0	0	2				0	0	0				57	2		0	0	0						10						1	1	1	795
309	2	1	2021	2	14	0	80		32	96	195		99	209	1	2	0	0					0	0	1	1	1		64	2		1	0	0					1	1	1	1		2	5	1	1	1	1293
310	2		2014						14	28	36		8		1	2	2	0				1	0	0	1				46	2		0	0	0						4						1		1
311	1		2020						30	45	87		42		1	1	0	0					0	0	1				51	2		0	0	0						10						1	2	1
312	1		2014						41	53	121		68		1	1	0	0					0	0	1				51	2		0	0	0						10						1	2	1	399
313	1		2018						20	6	90		84		1	2	1	0				1	0	0	1				45	2		0	0	0						10								1	986
314	1		2014						8	15	20		5		1	4	0	0	1				1	0	0				83	1	2175	0	0	0						10						1	1	2	1290
315	1		2015						5	17	25		8		1	2	1	0	2				0	0	0				56	2		0	0	0						10						1	1	1
316	2	1	2014	1	20	0	24	25	5	36	96	71	60	116	1	2	0	0					0	0	1	1	1		80	2		1	0	0					1	1	1	2		2	3	1	1	1	686
317	1		2021						17	29	80		51		1	2	0	0				2	0	0	1				66	2		0	0	0						10						1	1	1	980
318	2		2014	1	7	0	9	10	20	28	70	60	42	77	1	2	2	0	1	2			1	0	0				62	1	3130	0	0	0						4						2	2	2
319	1		2014						33	40	81		41		1	1	1	0					0	0	1				54	1	2860	0	0	0						10						1	1	1	1290
320	2	1	2016	2		0	7		6	8	55		47		1	1	0	0	1				1	0	0	1	2		33	2		1	0	0					1	1	1	1		2	2			1
321	2	1	2014	1	15	0	3	4	14	55	68	64	13	83	1	1	2	0					0	0	1	1	2		83	1	3130	1	0	0					1	1	1	2		2	2	1	1	1	986
322	1		2014						20	10	30		20		1	1	0	0	2				0	0	0				45	2		0	0	0						10						1		1
323	2	1	2014	1	15	0	28	29	30	42	92	63	50	107	1	1	0	0					0	0	1	1	2		80	1	3495	1	0	0					1	1	1	2		2	2	1	1	1	686
324	1		2023						50	36	90		54		1	1	0	0	1				1	0	0				64	2		0	0	0						10						1	1	1	1285
325	2	1	2014	1	25	0	8	9	25	18	110	101	92	135	1	1	1	0	2				0	0	0	1	1		80	2		1	0	0					1	1	1	2		2	2	1	1	1	795
326	1		2014						40	37	86		49		1	1	3	0					0	0	1				66	2		0	0	0						10						1	1	1	686
327	2	1	2018	1	30	0	20	22	38	28	120	98	92	150	1	1	1	0	1				1	0	0	1	1		60	2		1	0	0					1	1	1	2		2	2	1	1	1
328	2	1	2021	1	90	0	22	23	52	42	75	52	33	165	1	2	1	0					0	0	1	1	1		46	2		1	0	0					1	1	1	2		2	4	2		1	799
329	2	1	2019	2	730	0	7		35	21	50		29	780	1	4	1	0					0	0	1	1	1		88	1	760	1	0	0					1	1	1	1		2	1	2	2	2	795
330	2	1	2017	1	30	0	7	7	10	23	45	38	22	75	1	1	0	0					0	0	1	1	2		31	2		1	0	0					1	1	1	2		2	3			1	1096
331	1		2018						22	33	82		49		1	1	1	0	1				1	0	0				68	2		0	0	0						10						1	1	1
332	2	1	2018	1	30	0	15	25	20	50	85	60	35	115	1	2	1	0					0	0	1	1	1		87	1	1035	1	0	0					1	1	1	2		2	3	1	1	2	686
333	1		2016	2					32	36	80		44		1	2	0	0	3				0	1	0				62	2		0	0	0						10						1	1	1	892
334	2	1	2021	2		0	45		43	113	217		104		1	2	0	0					0	0	1	1	1		46	1	720	1	0	0					1	1	1	1		2	4	2	2	2	876
335	2	1	2014	2	15	0	1		3	17	62		45	77	1	3	3	0	1				1	0	0	1	2		81	2		1	0	0					1	1	1	1		2	2	2	2	2
336	2	1	2022	1	90	0	80	80	5	113	128	48	15	218	1	3	1	0					0	0	1	1	1		58	2		1	0	0					1	1	1	2		2	2	2	2	2	1293
337	2	1	2017	1	100	0	12	0	20	107	135	135	28	235	1	1	0	0					0	0	1	1	1		84	2		1	0	0					1	1	1	2		2	4	2	2	2	686
338	1		2022						14	34	67		33		1	1	0	0	3				0	1	0				63	2		0	0	0						10						1	2	1	686
339	1		2022						20	12	48		36		1	1	0	0	3				0	1	0				51	2		0	0	0						10						1	1	1	686
340	2	1	2014	1	150	0	7	8	6	12	45	37	33	195	1	3	3	0	1				1	0	0	1	2		48	2		1	0	0					1	1	1	2		2	2	1		1	1293
341	2	1	2014	2	60	0	15		5	57	136		79	196	1	1	1	0					0	0	1	1	1		84	1	2770	4	0	0					2	1	1	1		2	2	1	1	1	686
342	2	1	2016	2	30	0	15		11	19	46		27	76	1	2	0	0					0	0	1	1	1		53	1	2010	1	0	0					1	1	1	1		2	2	2	2	2	686
343	2	1	2014	2	15	0	7		5	10	30		20	45	1	1	0	0					0	0	1	1	1		67	1	3255	1	0	0					1	1	1	1		2	1	2	2	2	686
344	2	1	2023	1	21	0	41	42	6	46	78	36	32	99	1	1	0	0	3				0	1	0	1	1		45	2		1	0	0					1	1	1	2		2	3	1		1
345	2	1	2019	2	14	0	14		15	20	73		53	87	1	2	1	0				2	0	0	1	1	1		78	2		1	0	0					1	1	1	1		2	2	2	2	2	795
346	2	1	2014	2		0	36		60	67	115		48		1	2	1	0					0	0	1	1	2		35	2		1	0	0					1	1	1	1		2	3			1
347	2	1	2018	2	15	0	12		37	34	66		32	81	1	3	1	0	1				1	0	0	1	1		62	2		1	0	0					1	1	1	1		2	2	1	1	1	1293
348	2	1	2021	2	8	0	7		65	60	80		20	88	1	1	0	0				1	0	0	1	1	1	2	47	2		1	0	0					1	1	1	1		2	2	1		1
349	1		2014						30	25	40		15		1	1	0	0	1				1	0	0				51	2		0	0	0						10						1	1	1	686
350	2	1	2022	2	5	0	7		22	7	240		233	245	1	2	1	0	3				0	1	0	1	1		89	2		1	0	0					1	1	1	1		2	3	1	1	2	686
351	2	1	2018	2	8	0	6		13	18	27		9	35	1	1	0	0				1	0	0	1	1	2		39	2		1	0	0					1	1	1	1		2	2			1
352	2	1	2015	2		0	10		27	18	46		28		1	1	2	0	1				1	0	0	1	1		42	2		1	0	0					1	1	1	1		2	3			1
353	2	1	2014	1	21	0	4	14	9	28	45	31	17	66	1	4	1	0	3				0	1	0	1	2		52	1	910	1	0	0					1	1	1	2		2	3	1	1	1	1293
354	2	1	2021	2		0	9		33	21	80		59		1	1	1	0	3				0	1	0	1	2		39	2		1	0	0					1	1	1	1		2	2			1	1096
355	1		2015						20	36	77		41		1	1	0	0	1				1	0	0				52	2		0	0	0						10						1	1	1	686
356	1		2014						30	33	60		27		1	2	1	0	2				0	0	0				45	2		0	0	0						10						1		1
357	2	1	2020	2	15	0	15		15	12	105		93	120	1	1	0	0					0	0	1	1	1		51	2		3	0	0					2	1	1	1		2	3	1	1	1	889
358	1		2017						45	34	53		19		1	2	0	0					0	0	1				70	2		0	0	0						10						1	1	2	686
359	1		2019						50	42	93		51		1	2	0	0				1	0	0	1				61	2		0	0	0						10						1	1	1	686
360	2	1	2018	2	7	0	45		41	45	114		69	121	1	1	0	0	1				1	0	0	1	1		56	2		1	0	0					1	1	1	1		2	3	1	1	1	1293
361	1		2014						36	30	103		73		1	1	0	0	2				0	0	0				55	2		0	0	0						10						1	1	1
362	2	1	2014	1	3	100	7	120	60	270	305	185	35	308	1	2	1	0	2				0	0	0	1	1		48	2		3	0	0					2	1	1	2		2	7	1		1
363	1		2014						26	21	52		31		1	1	1	0	1				1	0	0				55	2		0	0	0						10						1	1	1	1286
364	2	1	2014	2	30	0	25		28	49	80		31	110	1	1	1	0				1	0	0	1	1	1		48	2		1	0	0					1	1	1	1		2	3	1		1
365	2	1	2017	2	10	0	15		36	39	94		55	104	1	3	0	0	1				1	0	0	1	1		60	1	343	4	0	0					2	1	1	1		2	3	1	1	1	1293
366	1		2014	2					9	6	67		61		1	1	0	0				1	0	0	1				50	2		0	0	0						10						1	1	1	795
367	2	1	2021	2	7	0	115		70	170	255		85	262	1	1	0	0				3	0	0	1	1	1		37	1		1	0	0					1	1	1	1		2	3			1
368	2	1	2021	2	15	0	2		32	44	60		16	75	1	2	0	0	1				1	0	0	1	1		43	2		1	0	0					1	1	1	1		2	2			1
369	1		2014						9	20	38		18		1	2	0	0					0	0	1				51	2		0	0	0						10						1	1	1
370	2	1	2020	1		0	40	42	34	67	95	53	28		1	2	0	0	3				0	1	0	1	1		59	2		1	4	0					1	1	1	2		2	3	1	1	1
371	2	1	2015	2	7	0	6		8	24	39		15	46	1	2	0	0				3	0	0	1	1	1		40	2		1	0	0					1	1	1	1		2	2			1	1286
372	1		2014						58	70	106		36		1	2	0	0					0	0	1				64	2		0	0	0						10						1	1	2	976
373	2	1	2017	2		0	20		16	44	93		49		1	2	0	0					0	0	1	1	1		79	1	825	1	0	0					1	1	1	1		2	3	1	1	1	686
374	2	1	2014	2	90	0	9		20	35	69		34	159	1	2	1	0					0	0	1	1	1		84	1	2020	1	0	0					1	1	1	1		2	2	2	2	2	678
375	2	1	2015	2	7	0	5		18	14	55		41	62	1	1	0	0					0	0	1	1	1		34	2		1	0	0					1	1	1	1		2	2			1
376	2	1	2018	1	7	0	10	15	60	30	92	77	62	99	1	1	0	0				3	0	0	1	1	1		43	2		2	0	0					2	1	1	2		2	3			1
377	2	4	2014	2		0	7		7	10					1	2	0	0					0	0	1	1	1		88	1	2735	1	4	0					1	4		1			1	2	2	2	686
378	2	1	2017	2		0	13		6	14	64		50		1	1	0	0					0	0	1	1	1		80	2		1	0	0					1	1	1	1		2	2	1	1	2	686
379	2	1	2016	2	4	0	2		21	7	65		58	69	1	1	0	0	1				1	0	0	1	1		39	2		1	0	0					1	1	1	1		2	2			1
380	1		2014	2					7	3	20		17		1	2	1	0					0	0	1				49	2		0	0	0						10						1		1
381	1		2020	2					8	6	30		24		1	1	0	0					0	0	1				67	2		0	0	0						10						1	1	1	686
382	2	1	2023	2	15	0	31		30	44	121		77	136	1	1	0	0					0	0	1	1	1		43	2		1	0	0					1	1	1	1		2	3			1	399
383	2	1	2019	2	19	0	7		21	16	68		52	87	1	2	1	0					0	0	1	1	1		62	2		1	4	0					1	1	1	1		2	2	1	1	1	686
384	2	1	2019	2	19	0	11		45	97	118		21	137	1	2	2	0					0	0	1	1	1		42	2		1	0	0					1	1	1	1		2	2			1
385	2	1	2014	2	730	0	7		5	45	22		23	752	1	4	1	1					0	0	1	1	1		76	1	700	1	0	0					1	1	1	1		2	1	2	2	2	686
386	2	1	2022	2		0	30		30	47	144		97		1	1	0	0	3				0	1	0	1	1		51	2		1	0	0					1	1	1	1		2	3	1	1	1
387	2	1	2020	2	150	0	13		13	24	65		41	215	1	3	3	0					0	0	1	1	1		51	2		1	0	0					1	1	1	1		2	2	1	1	1	1286
388	2	2	2020	2	5	0	6		3	17	30		13	35	1	3	3	0					0	0	1	1	1		42	2		1	0	0					1	2		1		2				1
389	2	1	2019	2		0	53		36	86	140		54		1	1	0	0	3				0	1	0	1	1		71	2		1	0	0					1	1	1	1		2	2	1	1	1
390	2	1	2023	2		0	95		60	240	330		90		1	3	2	1				3	0	0	1	1	2		40	2		2	0	0					2	1	1	1		2	4			1
391	1		2020						53	31	122		91		1	1	0	0					0	0	1				57	2		0	0	0						10						1	1	1	1293
392	2	1	2017	2		0	10		45	30	75		45		1	2	3	0					0	0	1	1	1		65	2		1	0	0					1	1	1	1		2	3	1	1	1	686
393	2	1	2016	2		0	65		40	93	133		40		1	1	0	0	1				1	0	0	1	1		71	2		1	0	0					1	1	1	1		2	2	1	1	1	686
394	1		2014	2					4	31	61		30		1	1	0	0	3				0	1	0				66	2		0	0	0						10						1	1	1	1293
395	2	1	2017	2		0	4		15	14	25		11		1	2	0	0	3				0	1	0	1	1		40	2		1	0	0					1	1	1	1		2	1			1
396	2	1	2014	2	15	0	20		30	37	82		45	97	1	1	1	0					0	0	1	1	1		75	2		1	0	0					1	1	1	1		2	3	1	1	2	686
397	2	1	2023	2	30	0	31		45	40	105		65	135	1	1	0	0					0	0	1	1	1		51	2		1	0	0					1	1	1	1		2	2	1	1	1	686
398	2	1	2019	2	8	0	7		30	28	52		24	60	1	3	2	0				2	0	0	1	1	1		66	2		1	4	0					1	1	1	1		2	2	1	1	1
399	2	1	2014	2	7	0	2		10	18	68		50	75	1	1	3	0					0	0	1	1	1		86	1	2615	1	0	0					1	1	1	1		2	2	1	1	2	686
400	2	1	2014	2	15	0	14		28	35	60		25	75	1	3	1	0					0	0	1	1	1		46	2		1	0	0					1	1	1	1		2	3	1		1
401	2	1	2023	2	2	0	14		17	90	115		25	117	1	1	0	0	3				0	1	0	1	1		67	2		1	0	0					1	1	1	1		2	4	1	1	1	1293
402	1		2014						21	25	53		28		1	2	0	0					0	0	1				62	2		0	0	0						10						1	1	1	686
403	2	1	2020	2	7	0	7		3	18	30		12	37	1	3	3	1					0	0	1	1	1		42	2		1	0	0					1	1	1	1		2	3			1
404	1		2023						14	22	103		81		1	1	0	0					0	0	1				45	2		0	0	0						10						1		1
405	2	1	2014	1	20	0	9	20	26	20	72	52	52	92	1	2	1	0					0	0	1	1	1		47	1	1460	1	0	0					1	1	1	2		2	3	1		1
406	2	1	2015	2	8	0	3		12	22	44		22	52	1	1	0	0	1				1	0	0	1	1		49	2		1	0	0					1	1	1	1		2	2	1		1	1286
407	1		2021						16	14	68		54		1	1	0	0	3				0	1	0				70	2		0	0	0						10						1	1	1
408	2	1	2014	2	7	0	2		10	17	51		34	58	1	1	0	0	1				1	0	0	1	1		41	2		1	2	0					1	1	1	1		2	2			1
409	2	1	2023	2	60	0	9		13	16	83		67	143	1	2	0	0	2				0	0	0	1	1		61	2		1	0	0					1	1	1	1		2	3	1	1	1	1293
410	2	1	2020	2	2	0	7		21	22	82		60	84	1	1	0	0	1				1	0	0	1	1		59	2		1	0	0					1	1	1	1		2	2	1	1	1	986
411	2	1	2017	2		0	10		42	30	75		45		1	2	1	0					0	0	1	1	1		67	2		1	0	0					1	1	1	1		2	2	1	1	1	686
412	2	1	2023	2	10	0	34		37	63	138		75	148	1	1	0	0				1	0	0	1	1	1		65	2		1	0	0					1	1	1	1		2	3	1	1	1
413	1		2018						25	30	57		27		1	3	1	0				3	0	0	1				48	2		0	0	0						10						1		1
414	2	1	2018	2	15	0	15		39	30	80		50	95	1	3	0	0	1				1	0	0	1	1	2	58	2		1	0	0					1	1	1	1		2	2	1	1	1
415	1		2014						12	18	66		48		1	1	1	0				1	0	0	1				56	2		0	0	0						10						1	1	1	686
416	2	1	2015	2	32	0	7		11	24	45		21	77	1	2	0	0	1				1	0	0	1	1		40	2		1	0	0					1	1	1	1		2	3			1
417	2	1	2020	2	50	0	45		50	52	90		38	140	1	3	2	1					0	0	1	1	1		54	2		6	0	0					2	1	1	1		2	4	2	2	2	385
418	2	1	2014	1	120	0	3	20	15	20	60	40	40	180	1	2	1	0					0	0	1	1	1		70	1	3300	1	4	0					1	1	1	2		2	2	2	2	2	686
419	2	1	2018	1	45	0	40	45	51	104	136	91	32	181	1	1	0	0					0	0	1	1	2		40	1		3	0	0					2	1	1	2		1	3			1
420	2	1	2020	1	3	0	7	8	18	30	102	94	72	105	1	1	1	0	2				0	0	0	1	2		48	2		1	0	0					1	1	1	2		2	3	1		1
421	2	1	2015	2	7	0	8		12	28	63		35	70	1	1	0	0					0	0	1	1	2		39	2		1	0	0					1	1	1	1		2	3			1
422	2	1	2014	1	8	0	4	5	30	62	101	96	39	109	1	1	0	0	1				1	0	0	1	2		40	2		1	0	0					1	1	1	2		2	3			1
423	2	1	2014	2	7	0	14		4	21	30		9	37	1	1	2	0				1	0	0	1	1	2		38	2		1	0	0					1	1	1	1		2	2			2
424	1		2016						22	30	51		21		1	2	1	0					0	0	1				61	1	1305	0	0	0						10						1	1	1
425	2	1	2014	2	2	0	6		7	20	48		28	50	1	1	0	0				1	0	0	1	1	1	2	39	2		4	0	0					2	1	1	1		2	3			1	1096
426	2	1	2014	2	15	0	30		7	27	51		24	66	1	1	0	0	1				1	0	0	1	2		40	2		1	0	0					1	1	1	1		2	2			1
427	2	1	2017	2	30	0	30		19	54	102		48	132	1	1	1	0	3				0	1	0	1	2		63	2		1	0	0					1	1	1	1		2	4	2	2	2	686
428	2	1	2019	2	10	0	21		26	42	60		18	70	1	2	1	0					0	0	1	1	2		77	2		1	0	0					1	1	1	1		2	3	1	1	2	686
429	1		2019						12	15	30		15		1	1	1	0	1				1	0	0				45	2		0	0	0						10						1		1
430	1		2016						14	20	60		40		1	1	1	0	1				1	0	0				60	2		0	0	0						10						1	1	1	686
431	1		2014						5	13	50		37		1	2	1	0				1	0	0	1				64	2		0	0	0						10						1	1	1	686
432	2	1	2021	1	90	0	14	15	54	60	83	68	23	173	1	2	2	0	3				0	1	0	1	2		38	2		1	0	0					1	1	1	2		2	3			1
433	1		2017						21	30	53		23		1	1	0	0				1	0	0	1				52	2		0	0	0						10						1	1	1	686
434	1		2023						69	60	90		30		1	1	0	0	1				1	0	0				64	2		0	0	0						10						1	1	1	1286
435	1		2015						4	8	28		20		1	2	2	0	1				1	0	0				73	1	2645	0	0	0						10						1	1	1	1286
436	2	1	2018	2	3	0	2		7	15	50		35	53	1	4	0	0				1	0	0	1	1	2		60	2		1	0	0					1	1	1	1		2	2	1	1	1
437	2	1	2015	1	7	0	6	7	14	35	88	81	53	95	1	1	0	0				3	0	0	1	1	1	2	42	2		1	0	0					1	1	1	2		2	3			1
438	2	1	2015	1	15	0	2	4	45	69	90	86	21	105	1	2	0	0				1	0	0	1	1	1		72	2		1	0	0					1	1	1	2		2	1	1	1	2	686
439	1		2014						15	40	70		30		1	1	0	0				1	0	0	1				70	2		0	0	0						10						1	1	2	686
440	2	1	2020	1	30	0	43	65	27	120	138	73	18	168	1	1	0	0					0	0	1	1	1		78	2		1	0	0					1	1	1	2		2	2	1	1	2	686
441	1		2016						22	30	51		21		1	2	1	0				3	0	0	1				60	1	1215	0	0	0						10						1	1	1
442	2	1	2014	2	7	0	30		22	116	170		54	177	1	1	0	0	3				0	1	0	1	1		44	2		1	0	0					1	1	1	1		2	3			1
443	2	1	2017	1	30	0	45	50	30	87	104	54	17	134	1	2	1	0					0	0	1	1	2		44	2		1	0	0					1	1	1	2		2	2			1
444	2	1	2019	1	12	0	4	5	11	48	35	30	13	47	1	1	1	0	1				1	0	0	1	1		47	2		1	0	0					1	1	1	2		2	1	1		1
445	2	1	2018	2	32	0	7		14	30	78		48	110	1	2	1	0	1				1	0	0	1	2		58	2		1	0	0					1	1	1	1		2	2	1	1	1	1293
446	2	1	2018	1	7	0	59	70	30	105	131	61	26	138	1	2	0	0				1	0	0	1	1	1		72	2		1	0	0					1	1	1	2		2	3	1	1	2	1290
447	2	1	2016	1	15	0	4	10	20	180	190	180	10	205	1	3	0	0	1	3			1			1	1		42	2		1							1	1	1	2	1	2	1			1	1286
448	1		2014						26	17	150		133		3	1	0	0	1				1						41	2										10					2			1
449	1		2014						45	65	120		55		3	1	0	0					0						65	2										10					2	1	1	1	889
450	2	1	2014	1	50	0	2	10	18	30	54	44	24	104	4	3	2	0	3				0			1	3		64	1	820	7	8			2			2	1	1	2	4	2	2	1	1	1	686
451	2	2	2014	2	7	0	0		75	85	122		37	129	4	2	1	0					0			2			63	1	2920	9	10			1			2	2		2			1	2	2	2	828
452	2	1	2022	1	30			0	28	55	50	50	6	80	4	2	1	0					0			2			57	2		10				1			2	1	1	2	2	2	3	1	2	1	1293
453	2	1	2014	1	14			0	105	123	115	115	8	129	4	3	2	0				1	0			2			60	2		10				1			2	1	1	2	1	1	4	2	2	2	686
454	2	1	2016	1	60			0	63	102	140	140	38	200	2	2	1	0					0			2			69	1	1550	11						1	2	1	1	2	2	2	3	2	2	2	686
455	2	1	2014	1	30			0	45	56	105	105	49	135	3	2	1	0					0			2			53	2		11					1		2	1	1	2	2	2	2	1	2	1	686
456	2	1	2023	1	30			0	33	45	58	58	13	88	3	2	1	0					0			2			64	2		9	12				2		2	1	1	2	2	2	2	1	1	1	986
457	2	1	2022	1	10			0	180	240	235	235	5	245	4	2	1	0					0			2			76	2		13				2			2	1	1	2	2	1	6	1	1	1	686
458	2	1	2021	1	60			0	30	42	105	105	63	165	3	2	1	0					0			2			38	1	790	14					2		2	1	1	2	2	2	3			2
459	2	1	2021	1	90	0	5	0	20	180	200	200	20	290	3	1	0	0					0			1	5		42	2		15					2		2	1	1	2	2	2	6			1
460	2	1	2016	1	60	0	3	0	10	35	28	28	7	88	4	2	1	0					0			2			87	2		9	10			1			2	1	1	2	3	3	2	1	1	2	686
461	2	1	2020	1	22			0	23	30	50	50	20	72	3	4	2	1	2				0			2			56	2		11					1		2	1	1	2	2	2	1	1	1	1
462	2	2	2021	1	7			0	0	20	30	30	10	37	4	3	2	0					0			2			59	2		9	10			1			2	2		2			0	1	1	1
463	2	2	2015	2	2	0	0		0	15	5		10	7	4	3	2	0	1				1			2			52	1	1400	9	10			1			2	2		2			0	1	1	1	686
464	1		2022						35	60	225		165		3	1	0	0				1	0						49	2										10						1		1
465	1		2023						30	45	60		15		3	1	0	0					0						48	2										10						1		1
466	2	1	2020	1	5			0	90	120	140	140	20	145	4	2	1	0				1	0			2			76	2		11				2			2	1	1	2	2	2	2	1	1	2	795
467	2	1	2021	1	30			0	45	70	120	120	50	150	2	1	0	0					0			2			65	2		11						1	2	1	1	2	2	2	2	1	1	1	980
468	2	1	2019	1	90			0	64	102	146	146	44	236	2	1	0	0				1	0			2			49	2		14						2	2	1	1	2	2	2	5	1		1	982
469	2	1	2022	1	60	15	120	125	145	160	220	95	60	280	4	3	2	0					0			1	2		77	2		10				1			2	1	1	2	3	3	5	1	1	1	686
470	2	1	2023	1	17	0		7	0	15	25	18	10	42	3	3	2	0					0			1	2		82	1	180	10					2		2	1	1	2	3	3	3	2	2	2	686
471	2	1	2023	1	15			0	20	30	83	83	53	98	2	2	2	0					0			2			81	2		11						1	2	1	1	2	2	2	2	1	1	1	686
472	2	1	2014	1	730			75	60	120	105	30	15	835	5	1	0	0					0			2			61	1	2740	16			2				2	1	1	2	2	2	4	2	2	2
473	2	1	2023	2	5	0	11		67	37	145		108	150	1	1	0	0	1				1	0	0	1	1		84	2		11	0	0					2	1	1	1	1	2	2	1	1	1	686
474	2	1	2017	1	30			0	50	68	60	60	8	90	2	1	0	0	1				1			2			63	2		11						1	2	1	1	2	3	3	3	1	1	1	980
475	2	1	2021	1	35			0	60	92	85	85	7	120	2	1	0	0					0			2			56	2		11						1	2	1	1	2	2	2	3	1	1	1	1293
476	2	1	2014	1	8			0	17	24	45	45	21	53	2	2	0	0					0			2			60	1	3105	11						1	2	1	1	2	2	2	3	1	1	1	982
477	2	1	2022	1	30	0	1	0	60	83	115	115	32	145	3	3	2	0					0			2			88	1	180	11					1		2	1	1	2	2	2	3	2	2	2	686
478	2	1	2017	1	45	0	5	0	15	25	37	37	12	82	4	3	2	0	1				1			1	2		76	1	2250	10				1			2	1	1	2	2	2	3	1	1	1	1293
479	2	1	2022	1	3	0	2	0	60	138	160	160	22	163	2	1	0	0	2				0			1	5		77	2		11						1	2	1	1	2	2	2	3	1	1	1	686
480	2	1	2017	1	100			0	25	42	90	90	48	190	2	1	0	0					0			2			57	2		11						1	2	1	1	2	2	2	4	1	1	1	1293
481	2	1	2014	1	90	0	5	7	15	35	28	21	7	118	4	1	0	0					0			1	3		40	1	2555	8				2			2	1	1	2	3	3	2			1
482	2	1	2019	1	10	0	20	50	30	55	125	75	70	135	3	2	0	0	1				1			1	5		37	2		15					2		2	1	1	2	2	2	2			1
483	2	1	2016	1	2	115	50	165	7	187	210	45	23	212	4	3	2	0					0			1	2		43	2		9				2			2	1	1	2	2	2	4			1	795
484	2	1	2019	1	3			230	37	300	285	55	15	288	4	3	1	0	3	3		1	0			2			52	2		9	14			2			2	1	1	2	2	1	4	1	1	1	982
485	2	2	2014	2	50					50	38		12	88	4	3	2	0	1				1			2			54	1	1215	10				1			2	2						1	1	1
486	2	2	2021	2	21					30	36		6	57	4	3	2	0					0			2			49	2		10				1			2	2						1		1
487	2	2	2023	2	15					30	24		6	39	4	2	1	0				1	0			2			56	2		9				2			2	2						1	1	1
488	2	2	2022	2	7					34	30		4	37	2	3	2	0					0			2			40	2		10						2	2	2								1	1290
489	2	2	2020	2	4					38	30		8	34	4	2	1	0					0			2			57	2		9	10			1			2	2						1	1	1
490	2	1	2021	1	7	20	25	40	5	72	67	27	6	74	4	3	2	0	1			1	1			1	6		64	2		9	10			1			2	1	1	2	5	3	5	1	1	1
491	2	1	2020	1	6	0	15	0	11	50	44	44	6	50	4	3	1	0					0			1	2		53	2		9	10			1			2	1	1	2	2	2	2	1	1	1	686
492	2	1	2015	1	19	0	30	0	32	105	90	90	15	109	4	2	1	0					0			1	2		47	2		9	10			1			2	1	1	2	2	2	4	1		1
493	2	2	2020	2	7					37	30		7	37	4	3	2	0					0			2			47	2		9				2			2	2						1		1	1293
494	2	1	2014	1	9			10	15	82	69	59	13	78	4	4	2	0					0			2			71	1	3165	9	10			1			2	1	1	2	2	2	3	1	1	1	686
495	2	2	2018	2	10					45	35		10	45	4	4	2	1	2			2	0						74	1	730	9	10			1			2	2						1	1	1	686
496	2	1	2018	1				15	10	65	52	37	13		4	4	2	0					0			2			80	1	1185	10				1			2	1	1	2	5	3	3	1	1	1	686
497	2	1	2019	1	30			0	90	140	132	132	8	162	4	2	0	0					0			2			64	2		9				2			2	1	1	2	2	1	3	1	1	1	686
498	2	1	2022	1				0	7	15	65	65	50		2	1	0	0					0			2			75	2		11						1	2	1	1	2	2	2	2	1	1	1	686
499	2	1	2020	1	17			0	217	225	300	300	75	317	2	3	1	0					0			2			57	1	1095	11						1	2	1	1	2	2	2	3	2	2	2	1290
500	2	1	2020	1	4			0	32	38	63	63	25	67	2	1	0	0					0			2			63	2		11						1	2	1	1	2	2	2	2	1	1	1	686
501	2	2	2016	2	14					14	21		7	35	4	3	2	0					0			2			75	1	730	10				1			2	2		2			2	1	1	1	686
502	2	1	2019	1	45			0	33	65	58	58	7	103	4	3	2	1	1				1			2			50	1	210	10				1			2	1	1	2	2	2	2	1	1	1
503	2	1	2018	1				0	5	63	56	56	7		4	3	2	1				3	0			2			48	1	1155	10	8			1			2	1	1	2	4	2	2	1		1
504	2	1	2015	1	30	0	30	34	0	70	64	30	6	94	4	3	2	1					0			1	2		67	1	395	10				1			2	1	1	2	2	3	2	1	1	1
505	2	2	2019	2	10					10	94		84	104	4	3	2	1					0			2			72	1	190	11				2			2	2	2	2				1	1	1	686
506	2	2	2023	2	52					10	43		33	95	4	3	2	0					0						62	2		11				2			2	2	2	2				1	1	1	1096
507	2	2	2023	2	20					20	30		10	50	4	3	2	1					0						76	2		10	8			1			2	2						1	1
508	2	1	2021	1	15			0	35	95	126	126	31	141	2	1	0	0				1	0			2			64	2		11						1	2	1	1	2	2	2	2	2	2	2	686
509	2	1	2015	1	5			0	7	25	78	78	53	83	2	1	0	0					0			2			64	2		11						1	2	1	1	2	2	2	2	2	2	2	686
510	2	2	2014	2	15					7	50		43	65	2	1	0	0	1				1			2			76	2		11						1	2	2					1	1	1	1	686
511	2	1	2021	1	5			0	33	45	78	78	33	83	2	1	0	0					0			2			73	1	570	11						1	2	1	1	2	2	2	1	1	1	1	795
512	2	1	2015	1	10			0	13	30	78	78	48	88	2	3	2	0					0			2			76	2		11						1	2	1	1	2	2	2	1	1	1	1	686
513	2	1	2022	1	15			0	7	15	65	65	50	80	2	1	0	0					0			2			76	2		11						1	2	1	1	2	2	2	1	1	1	1	686
514	2	1	2014	1	60			0	75	108	130	130	22	190	2	1	0	0					0			2			56	1	1765	11						1	2	1	1	2	2	2	3	1	1	1
515	2	1	2023	1	30			0	90	102	180	180	78	210	2	1	0	0	2				0			2			56	2		11						1	2	1	1	2	2	2	1	1	1	1	1293
516	2	1	2016	1	3			0	17	30	126	126	96	129	2	1	0	0					0			2			65	2		11						1	2	1	1	2	2	2	1	1	1	1	686
517	1		2014						58	84	119		35		3	1	0	0	1				1						40	2										10								1
518	2	1	2016	1	15			0	9	23	63	63	40	78	3	2	0	0					0			2			75	1	545	11					1		2	1	1	2	2	2	2	1	1	1	686
519	2	1	2021	1	3			0	180	220	270	270	50	273	3	3	2	0					0			2			80	2		11					1		2	1	1	2	2	2	3	1	1	1	686
520	2	1	2015	1	365			0	60	95	140	140	45	505	3	2	0	0					0			2			76	1	1640	11					1		2	1	1	2	2	2	1	1	1	1	686
521	2	2	2018	2	5					10	45		35	50	3	2	0	0					0						63	2		11					1		2	2						1	1	1	1290
522	2	1	2021	1	30			0	8	14	45	45	31	75	3	3	2	0					0			2			55	2		11					1		2	1	1	2	2	2	1	1	1	1
523	1		2019						40	20	60		40		3	1	0	0					0						34	2										10								1
524	1		2014						60	67	110		43		3	1	0	0					0						47	2										10						1		1	686
525	2	2	2018	2						15	81		66		3	2	0	0					0						53	2		15					2		2	2						1	1	1
526	2	2	2022	2						57	90		33		3	1	0	0					0			2			43	2		15					2		2	2								2
527	2	1	2022	1	180				75	85	130		45	310	3	2	0	0					0			2			81	1	580	11					1		2	1	1	2	2	2	1	2	2	2
528	2	2	2022	2						10	40		30		5	1	0	0					0			2			53	1	445	17			1				2	2						1	1	1
529	2	1	2014	1	60	0	5	41	32	36	91	50	55	151	1	2	0	0					0			1	1		75	1	1275	1							1	1	1	2	1	2	2	1	1	1	686
530	2	1	2020	2	90	0	7		20	18	50		32	140	1	1	2	0				1	0			1	1		82	1	1155	1							1	1	2	1	1	2	2	1	1	2	686
531	2	1	2023	2	15	0	35		21	57	111		54	126	1	1	1	0	1	2			1			1	1		54	2		1							1	1	2	1	1	2	1	1	1	1	686
532	2	1	2020	2		0	11		13	19	105		86		1	2	0	0	1	2	2		1			1	1		84	2		1	3						1	1	2	1	1	2	1	1	1	2	686
533	2	1	2015	2	7	0	6		10	13	32		19	39	1	2	0	0					0			1	1		45	2		1							1	1	2	1	1	2	1			1
534	2	1	2018	2	30	0	33		30	50	60		10	90	1	2	0	0				1	0			1	1	2	45	2		1							1	1	2	1	1	2	2	1		1
535	2	1	2023	1	15	0	6	0	65	70	80	80	10	95	1	1	0	0					0			1	1		68	2		1	4						1	1	1	2	2	2	2	1	1	1	390
536	1		2019						30	25	90		65		1	1	1	0					0						63	2										10						1	1	1	1293
537	2	1	2023	1	30	0	21	0	38	57	107	107	50	137	1	2	0	0	1	2	2		1			1	1		54	2		1	4						1	1	1	2	1	2	2	1	1	1
538	2	1	2023	1	90	0	2	5	12	15	30	25	15	120	1	2	1	0	3				0			1	1		35	2		1	4						1	1	1	2	1	2	1			1
539	1		2015						43	35	56		21		1	2	0	0					0						51	2										10						1	1	1	889
540	2	1	2022	1	7	0	56	60	85	75	180	120	105	187	1	1	3	0	1			1	1			1	2		64	2		1							1	1	1	2	1	2	2	1	1	1
541	1		2019						55	42	125		83		1	2	0	0					0						54	2										10						1	1	1	1293
542	1		2014						13	18	35		17		1	1	0	0					0						65	2										10						1	1	1	390
543	2	1	2017	1	12	0	28	30	20	12	104	74	92	116	1	1	0	0					0			1	1		42	2		1							1	1	1	2	1	2	2			1
544	1		2019						75	69	140		71		1	2	0	0	1			1	1						48	2										10						1		1
545	1		2016						55	30	88		58		1	1	0	0					0						55	2										10						1	1	1	686
546	1		2017						64	35	75		40		1	2	1	0	1				1						52	2										10						1	1	1	686
548	2	1	2023	1	20	0	21	25	23	30	130	105	100	150	1	1	1	0	2	2			0			1	1		71	2		1							1	1	1	2	1	2	2	2	2	2	686
549	2	1	2016	1	60	0	9	10	30	20	60	50	40	120	1	2	0	0					0			1	1		67	2		3							2	1	1	2	1	2	2	1	1	2	686
549	2	1	2019	1	6	0	22	25	17	32	105	80	73	111	1	1	2	0	3				0			1	2		44	2		1							1	1	1	2	1	2	2			1
550	2	1	2022	2	15	0	55		28	125	187		62	202	1	1	0	0				2	0			1	1		76	2		1	2						1	1	1	1	1	2	2	1	1	2	686
551	2	1	2020	1	50	0	10	12	20	53	103	91	50	153	1	2	1	0					0			1	1		82	2		1							1	1	1	2	1	2	2	1	1	2	686
552	1		2018						36	25	125		100		1	2	1	0				3	0						53	1	1640									10						1	1	1	686
553	2	1	2020	1		0	2	0	20	30	48	48	18		1	3	2	1					0			1	1		76	1	740	1	4						1	1	1	2	1	2	2	2	2	2	686
554	2	1	2014	1	30	0	5	6	10	25	45	39	20	75	1	1	0	0				1	0			1	1		58	2		1							1	1	1	2	1	2	2	1	1	1	1293
555	1		2017						57	45	83		38		1	2	0	0	2				0						69	2										10						1	1	1	686
556	2	1	2015	1	15	0	4	5	30	38	82	77	44	97	1	2	0	0					0			1	1		76	2		1							1	1	1	2	1	2	2	1	1	1	686
557	2	1	2015	1	7	0	7	10	48	27	83	73	56	90	1	1	0	0					0			1	1		44	2		1							1	1	1	2	1	2	2	2	2	2	1096
558	2	1	2014	1	30	0	18	45	10	40	74	29	34	104	1	1	0	0					0			1	2		31	2		1							1	1	1	2	1	2	2			1
559	2	1	2015	1		0	2	0	40	30	94	94	64		1	1	0	0				3	0			1	1		33	2		4							2	1	1	2	1	2	2			1
560	2	1	2014	1	60	0	6	7	56	48	135	128	87	195	1	2	1	0					0			1	1		48	2		1							1	1	1	2	1	2	2	1		1
561	2	1	2020	2	7	0	70		18	81	100		19	107	1	2	0	0	3				0			1	2		35	2		1							1	1	1	1	1	2	3			1
562	2	1	2017	1	70	0	6	10	15	18	96	86	78	166	1	2	1	0					0			1	1		63	2		1							1	1	1	2	1	2	2	1	1	2	686
563	1		2021						43	55	113		58		1	2	0	0					0						65	2										10						1	1	1	980
564	1		2021						30	25	140		115		1	1	0	0					0						64	2										10						1	1	1
565	1		2017						15	12	45		33		1	1	0	0	1	3	3		1						59	2										10						1	1	1
566	1		2020						36	30	62		32		1	1	0	0					0						68	2										10						1	1	1	1293
567	2	1	2016	1	4	0	2	3	12	21	71	68	50	75	1	2	3	0					0			1	1		76	2		1	4						1	1	1	2	1	2	2	1	1	2	686
568	2	1	2017	1	2	0	3	5	30	24	63	58	39	65	1	2	1	0	1				1			1	1		45	2		1							1	1	1	2	1	2	2	1	1	1
569	2	1	2015	1	120	0	36	0	120	128	150	150	22	270	1	1	1	0					0			1	1		75	2		2							2	1	1	2	1	1	2	1	1	1	686
570	2	1	2020	1	120	0	30	45	53	90	118	73	28	238	1	4	1	0	3				0			1	1		48	2		1	3	4					1	1	1	2	1	2	3	2	1	2
571	2	1	2017	1	60	0	9	12	25	52	85	73	33	145	1	2	3	0				1	0			1	1		65	2		1							1	1	1	2	1	2	2	1	1	1	1293
572	1		2014						12	20	60		40		1	2	0	0					0						66	2										10						1	1	2
573	2	1	2020	1	30	0	98	105	23	110	175	70	65	205	1	2	1	0					0			1	1		76	2		3							2	1	1	2	1	2	2	2	2	2	686
574	2	1	2015	1	30	0	2	5	32	52	64	59	12	94	1	3	1	0	1	3			1			1	1		49	1	640	1							1	1	1	2	1	2	2	1		1
575	2	1	2016	1	10	0	7	10	10	30	45	35	15	55	1	1	3	1	1				1			1	1		57	2		1							1	1	1	2	1	2	2	1	1	1	686
576	1		2018						70	63	120		57		1	1	0	0				1	0						55	2										10						1	1	1	686
577	2	1	2017	1	9	0	75	80	25	93	132	52	39	141	1	1	0	0	1			3	1			1	1		40	2		1							1	1	1	2	1	2	2			1
578	1		2020						30	56	156		100		1	1	0	0	1				1						47	2										10						1		1
579	2	1	2019	1	30	0	7	9	30	36	95	86	59	125	1	1	1	0					0			1	1		78	2		1							1	1	1	2	1	2	2	1	1	1	686
580	1		2015						14	20	30		10		1	2	0	0					0						66	2										10						1	1	1	686
581	2	1	2019	1	8	0	21	14	27	32	102	88	70	110	1	2	2	0					0			1	1	2	43	2		1							1	1	1	2	1	2	3			1	1286
582	2	1	2021	1	15	0	127	135	14	175	195	60	20	210	1	1	0	0	1	2			1			1	1		55	2		1							1	1	1	2	1	2	2	2	2	2	1293
583	2	1	2023	1	7	0	8	18	9	34	90	72	56	97	1	1	2	0					0			1	1		66	2		1							1	1	1	2	1	2	3	1	1	1	791
584	2	1	2017	1	5	0	20	25	61	35	115	90	80	120	1	2	1	0					0			1	1		80	1	1885	1	2						1	1	1	2	1	2	3	2	2	2	1290
585	2	1	2022	1	15	0	92	95	30	100	214	119	114	229	1	2	0	0					0			1	1		67	2		2							2	1	1	2	1	2	3	1	1	1	686
586	2	1	2015	1	60	0	7	10	20	18	67	57	49	127	1	2	0	0	1	2			1			1	2		75	1	2310	1							1	1	1	2	1	2	3	1	1	1	795
587	2	1	2020	1	6	0	66	70	14	75	103	33	28	109	1	1	0	0	3				0			1	1	2	63	2		1							1	1	1	2	1	2	3	1	1	1	1286
588	2	1	2023	1	9	0	15	18	23	27	128	110	101	137	1	2	0	0					0			1	1		45	2		1							1	1	1	2	1	2	2	1		1
589	1		2015						18	23	45		22		1	3	2	0				1	0						48	2										10						1	1	1	1293
590	2	1	2016	1	7	0	8	10	8	80	120	110	40	127	1	2	3	0				1	0			1	2		41	2		1							1	1	1	2	1	2	2			1	889
591	1		2017						20	10	40		30		1	1	0	0					0						68	2										10						1	1	1	686
592	2	1	2015	1	30	75	17	25	23	120	135	110	15	165	1	2	1	0				1	0			1	1		45	1	1095	3							2	1	1	2	1	2	6			1
593	2	1	2014	1		0	18	45	7	50	73	28	23		1	1	0	0					0			1	2		31	2		1							1	1	1	2	1	2	4			1
594	2	1	2022	1	7	0	56	60	120	125	184	124	59	191	1	1	3	0	1			3	1			1	1	2	64	2		1							1	1	1	2	1	2	4	2	2	2	791
595	1		2016						28	50	90		40		1	1	0	0					0						60	1	2070									10						1	1	1	686
596	2	1	2014	1	9	0	7	9	27	75	85	76	10	94	1	2	0	0					0			1	1		58	2		1							1	1	1	2	1	2	2	1	1	1	686
597	1		2015						15	23	63		40		1	1	0	0				2	0						64	2										10						1	1	1	795
598	2	1	2019	1	8	0	8	10	30	36	95	85	59	103	1	1	1	0					0			1	1		79	2		1							1	1	1	2	1	2	2	1	1	2	1286
599	2	1	2023	1	30	0	30	35	45	42	190	155	148	220	1	2	1	0					0			1	1		56	2		1							1	1	1	2	1	2	1	2	2	2
600	1		2020						35	20	75		55		1	1	0	0	1			1	1						55	2										10						1	1	1	889
601	2	1	2016	1	21	0	2	5	10	21	35	30	14	56	1	2	1	0	3				0			1	1	2	57	2		1	4						1	1	1	2	1	2	3	1	1	1	686
602	2	1	2015	1	5	0	18	20	12	28	38	18	10	43	1	2	0	0					0			1	2		29	2		1							1	1	1	2	1	2	2			1
603	2	1	2015	1	21	0	1	0	14	21	42	42	21	63	1	3	1	1					0			1	1		68	2		1							1	1	1	2	1	2	1	1	1	2	1290
604	2	1	2021	1	10	0	7	10	20	26	88	78	62	98	1	2	2	0					0			1	1		81	2		1							1	1	1	2	1	2	2	1	1	2	1293
605	2	1	2019	1	60	0	5	12	78	114	135	123	21	195	1	2	2	0	1	2			1			1	1		48	2		1	3						1	1	1	2	1	2	2	1		1
606	2	1	2020	1	10	0	30	40	45	38	120	80	82	130	1	2	0	0					0			1	1		73	2		1							1	1	1	2	1	2	3	2	2	2	686
607	2	1	2014	1	4	0	3	5	20	12	83	78	71	87	1	1	0	0	1	2			1			1	1		68	2		1							1	1	1	2	1	2	3	1	1	1
608	1		2014						47	40	66		26		1	1	0	0				3	0						45	2										10						1		1	982
609	2	1	2015	1	18	0	2	4	25	32	45	41	13	63	1	3	1	0					0			1	1		73	2		1							1	1	1	2	1	2	3	2	2	2	686
610	2	1	2018	1	5	0	7	10	40	35	67	57	32	72	1	2	1	0	1	3	3		1			1	2		32	1	1340	1							1	1	1	2	1	2	2			1
611	2	1	2016	1	60	0	5	14	30	67	97	83	30	157	1	2	1	0					0			1	1		60	2		1							1	1	1	2	1	2	2	2	2	2	1293
612	2	1	2020	1	30	0	65	80	70	150	210	130	60	240	1	1	1	0	1				1			1	1		54	2		1							1	1	1	2	1	2	8	2	2	2
613	2	1	2014	1	10	0	7	10	27	35	84	74	49	94	1	1	0	0	1				1			1	1		44	2		1							1	1	1	2	1	2	3			1	1293
614	2	1	2017	1	7	0	17	20	15	40	62	42	22	69	1	1	1	0					0			1	1		68	2		1	4						1	1	1	2	1	2	3	1	1	1	1293
615	2	1	2015	1	5	0	6	8	31	52	78	70	26	83	1	1	1	0					0			1	1		40	2		1							1	1	1	2	1	2	2			1
616	2	1	2014	1	7	0	26	32	65	50	71	39	21	78	1	2	0	0					0			1	2		43	2		1							1	1	1	2	1	2	3			1
617	2	1	2022	1	7	0	17	20	20	45	122	102	77	129	1	3	3	0	1	2			1			1	1		84	2		1							1	1	1	2	1	2	2	2	2	2	686
618	1		2014						13	21	48		27		1	1	1	0	1	3			1						47	2										10						1		1
619	2	1	2022	1	60	0	16	20	27	25	52	32	27	112	1	4	3	1					0			1	1		41	2		1	4						1	1	1	2	2	2	1			2
620	2	1	2016	1	5	0	2	5	12	10	30	25	20	35	1	2	1	0	3				0			1	1	2	57	2		1							1	1	1	2	1	2	2	1	1	1	686
621	1		2023						56	36	110		74		1	1	0	0	3			1	0						57	2										10						1	1	1	1293
622	1		2019						17	30	71		41		1	2	2	0					0						46	2										10						1		1
623	2	1	2015	1	2	0	3	5	20	45	58	53	13	60	1	1	1	0					0			1	1		43	2		4							2	1	1	2	1	2	2			1
624	2	1	2016	1	9	0	7	8	12	22	45	37	23	54	1	2	1	0					0			1	1		48	2		1							1	1	1	2	1	2	2	1		1	1286
625	2	1	2017	1	7	0	5	7	20	35	45	38	10	52	1	1	0	0	1			3	1			1	1		36	2		1							1	1	1	2	1	2	2			1	1286
626	2	1	2020	1	4	0	2	3	20	11	35	32	24	39	1	3	2	0	3				0			1	1		71	2		1	4						1	1	1	2	1	2	3	2	2	2
627	2	1	2019	1	5	0	19	20	30	40	118	98	78	123	1	1	1	0					0			1	1		59	2		1							1	1	1	2	1	2	3	1	1	1	686
628	2	1	2015	1	15	0	32	35	15	35	165	130	130	180	1	1	0	0					0			1	1		37	2		1	2						1	1	1	2	1	2	2			2
629	2	1	2014	1	5	0	6	7	15	25	45	38	20	50	1	1	0	0					0			1	1		62	2		1							1	1	1	2	1	2	1	1	1	1
630	2	1	2015	1	6	0	8	10	21	95	118	108	23	124	1	1	0	0	1	2	2		1			1	1		63	2		3							2	1	1	2	1	1	2	1	1	2
631	2	1	2019	1	15	0	13	15	28	35	100	85	65	115	1	1	1	0					0			1	1		47	2		1							1	1	1	2	1	2	2	1	1	1	399
632	2	1	2018	1	5	0	13	15	25	35	50	35	15	55	1	1	2	0				1	0			1	1		48	2		1							1	1	1	2	1	2	1	1		1	795
633	2	1	2018	1	28	0	12	15	28	35	68	53	33	96	1	2	0	1					0			1	1		82	1	850	1							1	1	1	2	1	2	2	1	1	2	390
634	2	1	2020	1	4	0	13	14	12	38	54	40	16	58	1	2	2	0				2	0			1	1		74	2		1							1	1	1	2	1	2	2	1	1	2	686
635	2	1	2017	1	6	0	11	15	23	56	135	120	79	141	1	1	0	0					0			1	1		43	2		1							1	1	1	2	1	2	1			1	686
636	2	1	2022	1	7	0	36	40	28	60	121	81	61	128	1	1	0	0	1	3			1			1	1		41	2		1							1	1	1	2	1	2	2			1
637	2	1	2014	1	5	0	10	12	10	16	32	20	16	37	1	2	0	0				1	0			1	1		37	2		1							1	1	1	2	1	2	1			1	1289
638	2	1	2016	1	120	0	5	15	26	35	82	67	47	202	1	2	1	0	3				0			1	1	2	53	2		1							1	1	1	2	1	2	2	2	2	2	1293
639	2	2	2016	1	180					48	98		50	278	1	1	0	0				1	0			1	2		39	2		1							1	2					0			2	397
640	1		2016						8	50	65		15		1	2	0	0					0						45	2										10						1		1	1285
641	2	1	2017	1	5	0	45	50	13	69	95	45	26	100	1	1	1	0					0			1	1		48	2		1							1	1	1	2	1	2	2	1		1
642	2	1	2016	2	7	0	9		20	13	45		32	52	1	1	0	0	3			1	0			1	2		32	2		1							1	1	1	1	1	2	2			1	1096
643	2	1	2015	2	13	0	4		45	26	92		66	105	1	2	0	0	1	3			1			1	1		54	2		1							1	1	1	1	1	2	2	1	1	1	1293
644	2	1	2017	2	8	0	6		13	45	67		22	75	1	2	2	0				1	0			1	1		41	2		1							1	1	1	1	1	2	2			1
645	2	1	2017	2	30	0	3		33	42	62		20	92	1	1	1	0	2				0			1	2		37	2		1							1	1	1	1	1	2	2			1
646	2	1	2019	2	120	0	26		48	45	88		43	208	1	3	3	1					0			1	1		38	1	1245	1							1	1	1	1	1	2	2			2
647	1		2017						16	38	60		22		1	1	0	0					0						69	2										10						1	1	1	678
648	2	1	2022	2	60	0	25		15	38	63		25	123	1	4	1	0				1	0			1	1		72	2		1	4						1	1	1	1	1	2	2	2	2	2	1095
649	1		2015						23	12	44		32		1	1	0	0					0						66	2										10						1	1	1	795
650	1		2022						21	39	152		113		1	1	2	0					0						56	2										10						2	2	2
651	2	1	2019	1	22	0	14	20	20	34	210	190	176	232	1	2	1	0					0			1	1		41	2		1							1	1	1	1	1	2	3	1		1
652	2	1	2023	2	50	0	9		28	24	58		34	108	1	1	1	0	3				0			1	1		54	2		1							1	1	1	1	1	2	2	2	2	2	1293
653	2	1	2018	1	30	0	7	0	14	37	52	52	15	82	1	1	0	0					0			1	2		39	2		1							1	1	1	2	1	2	3			1
654	1		2022						60	48	103		55		1	1	0	0	3				0						60	2										10						1	1	1
655	2	1	2014	2	5	0	14		22	25	51		26	56	1	1	0	0					0			1	1		64	1	6465	1							1	1	1	1	1	2	1	1	1	1	686
656	1		2016						38	30	64		34		1	1	0	0					0						57	2										10						1	1	1	686
657	2	1	2019	2	80	0	10		27	31	80		49	160	1	2	0	0					0			1	1		82	2		1							1	1	1	1	1	2	2	2	2	2	686
658	2	1	2016	2	7	0	7		25	32	55		23	62	1	2	1	0	3				0			1	1		43	2		1							1	1	1	1	1	2	2			1
659	2	1	2018	2	15	0	6		56	53	97		44	112	1	1	0	0					0			1	1		84	2		1							1	1	1	1	1	2	1	2	2	2	686
660	2	1	2021	2	15	0	53		23	65	75		10	90	1	2	0	0					0			1	1		91	2		1							1	1	1	1	1	2	2	2	2	2	686
661	2	2	2016	2	3					8	105		97	108	2	1	0	0					0						72	2		11						1	2	2						1	1	1	678
662	2	2	2021	2						6	50		44		2	3	2	0					0						89	1	715	11						1	2	2						2	2	2	678
663	2	1	2018	1	60			0	50	60	143	143	83	203	2	1	0	0					0			2			87	2		11						1	2	1	1	2	2	2	3	1	1	1	686
664	2	1	2019	1	10			0	15	23	60	60	37	70	3	1	0	0	2				0			2			72	1	1060	11					1		2	1	1	2	2	2	2	2	2	2	686
665	1		2019						30	45	88		43		3	3	2	0				3	0			2			42	2										10								1	982
666	2	2	2018	2	4					18	68		50	72	3	2	0	0					0						35	1	1520	11					1		2	2								2
667	1		2014						60	42	108		66		3	2	1	0					0						57	1	915									10						1	1	1	686
668	2	1	2015	2	90				32	40	97		57	187	2	3	2	0					0			2			52	2		11						1	2	1	1	1	2	2	1	1	1	1	1293
669	2	1	2019	1	10			0	40	75	135	135	60	145	2	1	0	0					0			2			44	2		14						2	2	1	1	2	2	2	3			1
670	2	1	2019	1	30			0	80	72	130	130	58	160	2	1	0	0				2	0			2			70	2		11						1	2	1	1	2	2	2	2	1	1	1	686
671	2	2	2019	2	2					39	121		82	123	2	1	0	0					0						74	1	1580	11						1	2	2						1	1	2	686
672	2	2	2019	2	6					30	51		21	57	2	1	0	0				3	0						53	2		11						1	2	2						1	1	1
673	2	2	2022	2	4					32	90		58	94	2	1	0	0					0						63	2		11						1	2	2						1	1	1
674	2	1	2019	2	30			0	49	54	116	116	62	146	2	1	0	0					0			2			54			14						2	2	1	1	2	2	2	3	2	2	2	1293
675	2	1	2017	1	7			0	66	86	120	120	34	127	2	3	1	0					0			2			75	2		11						1	2	1	1	2	2	2	3	2	2	2	1290
676	2	1	2021	1	5			0	57	127	165	165	38	170	2	1	0	0					0			2			62	2		11						1	2	1	1	2	2	2	1	1	1	1	1290
677	2	1	2015	1	5			0	47	87	107	107	20	112	2	3	2	0					0			2			57	2		11						1	2	1	1	2	2	2	2	2	2	2	1293
678	2	1	2020	1	64			0	50	58	124	124	66	188	2	1	0	0					0			2			79	2		11						1	2	1	1	2	2	2	2	1	1	2	686
679	1		2023						83	120	240		120		3	1	0	0					0						32	2										10								1
680	2	1	2022	1	30			0	23	58	83	83	25	113	2	2	0	0				1	0			2			62	2		11						1	2	1	1	2	2	2	3	1	1	1	686
680	2	1	2023	1	2			0	15	23	103	103	80	105	2	1	0	0					0			2			71	2		11						1	2	1	1	2	2	2	1	1	1	1
681	2	1	2020	1	7	0	28	30	24	45	67	37	22	74	1	3	2	0					0			1	2		50	2		1	4						1	1	1	2	1	2	2	1	1	1	982
682	2	1	2022	1	5			15	40	50	80	65	30	85	5	1	0	0					0			2			64	2		17			1				2	1	1	2	2	2	3	1	1	1	686
683	2	1	2019	1	10			20	25	42	75	55	33	85	5	2	1	0					0			2			54	2		17	18		1				2	1	1	2	2	2	3	1	1	1
684	1		2023						58	50	193		143		3	1	0	0					0						50	2										10						1		1	1096
685	2	1	2015	1	7	0	5	0	20	34	45	45	11	52	1	2	3	0	2				0			1	1		76	2		1							1	1	1	2	1	2	2	1	1	2
686	2	1	2022	1				0	12	18	91	91	73		5	2	1	0					0			2			81	2		17			1				2	1	1	2	2	2	2	1	1	2	686
687	2	1	2023	1	30			0	12	19	84	84	65	114	2	1	0	0					0			2			70	2		11						1	2	1	1	2	2	2	1	1	1	1	686
689	1		2023						42	22	122		100		1	2	1	0				1	0						68	2										10						1	1	1	686
690	2	2	2022	2						27	40		13		4	2	0	0				1	0						48	2		9	14			2			2	2						1		1
691	2	1	2019	1				0	14	31	131	131	100		2	1	0	0					0			2			65	2		11						1	2	1	1	2	2	2	3	1	1	1	686
692	2	1	2022	1	22			0	25	47	150	150	103	172	2	1	0	0					0			2			59	2		11						1	2	1	1	2	2	2	2	1	1	1	1290
693	2	1	2021	1	90			0	135	145	160	160	15	250	2	1	0	0					0			2			52	2		14						2	2	1	1	2	2	2	2	1	1	1
694	2	1	2022	1	60			0	35	57	165	165	108	225	3	2	1	0					0			2			52	2		14					2		2	1	1	2	2	2	2	1	1	1
695	2	2	2023	2	7					12	85		73	92	2	1	0	0					0						82	2		11						1	2	2						1	1	1	1096
696	2	1	2015	1	5	0	7	10	32	34	64	54	30	69	1	1	2	0					0			1	1		43	2		1							1	1	1	2	1	2	2			1	886
697	2	1	2016	1	7	0	14	0	27	35	42	42	7	49	1	2	1	0	3			2	0			1	1		46	2		1							1	1	1	2	1	2	3	1		1	1293
698	2	1	2021	1	2	0	7	0	65	83	135	135	52	137	1	3	1	1					0			1	2		47	2		1							1	1	1	2	1	2	3	1		1
699	2	1	2022	1	45			0	25	35	140	140	105	185	2	2	0	0					0			2			53	2		14						2	2	1	1	2	2	2	2	1	1	1
700	2	2	2023	2	1					17	32		15	33	3	3	2	0					0						42	2		14					2		2	2								1
701	2	1	2019	1	2			0	13	21	104	104	83	106	2	2	0	0					0			2			70	2		11						1	2	1	1	2	2	2	2	1	1	1
702	1		2022						12	51	123		72		3	1	0	0					0						32	2										10								1	1096
703	2	2	2023	2						40	84		44		2	1	0	0					0						66	2		11						1	2	2						1	1	1	795
704	2	1	2019	1	30			0	32	121	142	142	21	172	4	3	1	1					0			2			48	2		14				2			2	1	1	2	2	2	3	1		1	686
705	2	1	2023	1	28	0	15	70	30	33	30	40	3	58	4	2	1	0					0			1	2		77	2		9	10			1			2	1	1	2	2	2	4	1	1	2	686
706	2	2	2022	2						62	56		6		4	2	1	0					0						74	2		9	10			1			2	2						1	1	1	686
707	2	2	2023	2	15					17	137		120	152	3	1	0	0					0						44	2		14					2		2	2								1
708	2	1	2021	1	30				165	185	192		7	222	4	2	0	0					0			2			51	2		14				2			2	1	1	2	2	1	5	1	1	1	982
709	2	1	2022	1	3	12	20	33	94	156	176	143	20	179	4	1	1	0					0			1	2		57	2		9				2			2	1	1	2	2	1	5	2	2	2
710	2	2	2023	2	14					30	45		15	59	4	2	2	1					0						44	2		9	14			2			2	2								2
711	2	2	2022	2						75	87		12		4	2	0	0				1	0						45	2		9				2			2	2						2		2
712	1		2023						18	25	185		160		3	1	0	0					0						40	2										10								1
713	1		2023						45	60	170		110		3	1	0	0					0						50	2										10						1	1	1	1096
714	2	2	2022	2	67					82	123		41	190	4	3	1	0				1	0						51	2		9	19			2			2	2					4	1	1	1	686
715	2	2	2019	2						20	93		73		4	2	1	0				1	0						48	2		10				1			2	2					3	1		1
716	2	1	2018	1	48			0	17	37	76	76	39	124	3	3	2	1					0			2			54	2		18					2		2	1	1	2	2	2	3	1	1	1
717	2	2	2023	2						32	137		105		5	1	0	0				1	0						78	2		17			1				2	2					3	2	2	2	390
718	2	1	2019	1	60			0	31	57	80	80	23	140	2	2	0	0					0			2			65	2		11						1	2	1	1	2	2	2	3	1	1	1
719	2	1	2023	1	52			0	34	42	132	132	90	184	2	2	0	0					0			2			82	2		11						1	2	1	1	2	2	2	2	2	2	2	686
720	2	1	2021	1	10			0	124	137	214	214	77	224	2	2	0	0	3	3			0			2			56	2		11						1	2	1	1	2	2	2	3	1	1	1
721	2	1	2022	1	30			0	97	165	187	187	22	217	2	3	1	0					0			2			77	2		11						1	2	1	1	2	2	2	4	2	2	2	1286
722	2	2	2023	2	20					15	63		48	83	2	2	0	0					0						61	2		9	10					2	2	2					3	1	1	1	279
[truncated: 24 more columns]
